# Supplementary material for: Three new species of Herpetogramma Lederer (Lepidoptera, Crambidae) from China
Source: Zookeys. 2019 Jul 22;865:67–85. doi: 10.3897/zookeys.865.35111 (PMC6663933; doi:10.3897/zookeys.865.35111)
Supplement: XML Treatment for Herpetogramma [file zookeys.865.35111-treatment1.xml]

<!DOCTYPE tp:taxon-treatment
  PUBLIC "-//TaxonX//DTD Taxonomic Treatment Publishing DTD v0 20100105//EN" "tax-treatment-NSO.dtd">
<tp:taxon-treatment xmlns:tp="http://www.plazi.org/taxpub"><tp:treatment-meta><kwd-group><label>Taxon classification</label><kwd><named-content xmlns:xlink="http://www.w3.org/1999/xlink" content-type="kingdom">Animalia</named-content></kwd><kwd><named-content xmlns:xlink="http://www.w3.org/1999/xlink" content-type="order">Lepidoptera</named-content></kwd><kwd><named-content xmlns:xlink="http://www.w3.org/1999/xlink" content-type="family">Crambidae</named-content></kwd></kwd-group><mixed-citation publication-type="journal"><person-group><name><surname>Lu</surname><given-names>Xiao-Qiang</given-names></name><name><surname>Wan</surname><given-names>Ji-Ping</given-names></name><name><surname>Du</surname><given-names>Xi-Cui</given-names></name></person-group><article-title>Three new species of <italic><tp:taxon-name><tp:taxon-name-part taxon-name-part-type="genus" reg="Herpetogramma">Herpetogramma</tp:taxon-name-part></tp:taxon-name></italic> Lederer (<tp:taxon-name><tp:taxon-name-part taxon-name-part-type="order">Lepidoptera</tp:taxon-name-part></tp:taxon-name>, <tp:taxon-name><tp:taxon-name-part taxon-name-part-type="family">Crambidae</tp:taxon-name-part></tp:taxon-name>) from China</article-title><source>Zookeys</source><day>22</day><month>7</month><year>2019</year><volume>865</volume><fpage>67</fpage><lpage>85</lpage><pub-id pub-id-type="doi">10.3897/zookeys.865.35111</pub-id></mixed-citation></tp:treatment-meta><tp:nomenclature><tp:taxon-name>
              <object-id xmlns:xlink="http://www.w3.org/1999/xlink" content-type="arpha" xlink:type="simple">b2440224-6431-4a7f-8978-b5dbd0c16edd</object-id>
              <tp:taxon-name-part taxon-name-part-type="genus" reg="Herpetogramma">Herpetogramma</tp:taxon-name-part>
            </tp:taxon-name><tp:taxon-authority>Lederer, 1863</tp:taxon-authority><tp:nomenclature-citation-list><tp:nomenclature-citation><tp:taxon-name>
                  <tp:taxon-name-part taxon-name-part-type="genus" reg="Herpetogramma">Herpetogramma</tp:taxon-name-part>
                </tp:taxon-name><comment>Lederer, 1863: 729. Type species: <tp:taxon-name><tp:taxon-name-part taxon-name-part-type="genus" reg="Herpetogramma">Herpetogramma</tp:taxon-name-part><tp:taxon-name-part taxon-name-part-type="species" reg="servalis">servalis</tp:taxon-name-part></tp:taxon-name> Lederer, 1863, by monotypy.</comment></tp:nomenclature-citation><tp:nomenclature-citation><tp:taxon-name>
                  <tp:taxon-name-part taxon-name-part-type="genus" reg="Pachyzancla">Pachyzancla</tp:taxon-name-part>
                </tp:taxon-name><comment>Meyrick, 1884: 315. Type species: <tp:taxon-name><tp:taxon-name-part taxon-name-part-type="genus" reg="Botys">Botys</tp:taxon-name-part><tp:taxon-name-part taxon-name-part-type="species" reg="mutualis">mutualis</tp:taxon-name-part></tp:taxon-name> Zeller, 1852, by monotypy.</comment></tp:nomenclature-citation><tp:nomenclature-citation><tp:taxon-name>
                  <tp:taxon-name-part taxon-name-part-type="genus" reg="Acharana">Acharana</tp:taxon-name-part>
                </tp:taxon-name><comment>Moore, [1885]. Type species: <tp:taxon-name><tp:taxon-name-part taxon-name-part-type="genus" reg="Botys">Botys</tp:taxon-name-part><tp:taxon-name-part taxon-name-part-type="species" reg="otreusalis">otreusalis</tp:taxon-name-part></tp:taxon-name> Walker, 1859, by original designation.</comment></tp:nomenclature-citation><tp:nomenclature-citation><tp:taxon-name>
                  <tp:taxon-name-part taxon-name-part-type="genus" reg="Stenomeles">Stenomeles</tp:taxon-name-part>
                </tp:taxon-name><comment>Warren, 1892: 437. Type species: <tp:taxon-name><tp:taxon-name-part taxon-name-part-type="genus" reg="Botys">Botys</tp:taxon-name-part><tp:taxon-name-part taxon-name-part-type="species" reg="agavealis">agavealis</tp:taxon-name-part></tp:taxon-name> Walker, 1859, by original designation.</comment></tp:nomenclature-citation><tp:nomenclature-citation><tp:taxon-name>
                  <tp:taxon-name-part taxon-name-part-type="genus" reg="Piloptila">Piloptila</tp:taxon-name-part>
                </tp:taxon-name><comment>Swinhoe, 1894: 142. Type species: <tp:taxon-name><tp:taxon-name-part taxon-name-part-type="genus" reg="Piloptila">Piloptila</tp:taxon-name-part><tp:taxon-name-part taxon-name-part-type="species" reg="nigricornalis">nigricornalis</tp:taxon-name-part></tp:taxon-name> Swinhoe, 1894, by original designation.</comment></tp:nomenclature-citation><tp:nomenclature-citation><tp:taxon-name>
                  <tp:taxon-name-part taxon-name-part-type="genus" reg="Pantoeocome">Pantoeocome</tp:taxon-name-part>
                </tp:taxon-name><comment>Warren, 1896: 173. Type species: <tp:taxon-name><tp:taxon-name-part taxon-name-part-type="genus" reg="Pantoeocome">Pantoeocome</tp:taxon-name-part><tp:taxon-name-part taxon-name-part-type="species" reg="deformis">deformis</tp:taxon-name-part></tp:taxon-name> Warren, 1896, by original designation.</comment></tp:nomenclature-citation><tp:nomenclature-citation><tp:taxon-name>
                  <tp:taxon-name-part taxon-name-part-type="genus" reg="Ptiloptila">Ptiloptila</tp:taxon-name-part>
                </tp:taxon-name><comment>Hampson, 1899: 201. Misspelling.</comment></tp:nomenclature-citation><tp:nomenclature-citation><tp:taxon-name>
                  <tp:taxon-name-part taxon-name-part-type="genus" reg="Stenomelas">Stenomelas</tp:taxon-name-part>
                </tp:taxon-name><comment>Hampson, 1912. Misspelling.</comment></tp:nomenclature-citation><tp:nomenclature-citation><tp:taxon-name>
                  <tp:taxon-name-part taxon-name-part-type="genus" reg="Macrobotys">Macrobotys</tp:taxon-name-part>
                </tp:taxon-name><comment>Munroe, 1950: 228. Type species: <tp:taxon-name><tp:taxon-name-part taxon-name-part-type="genus" reg="Botys">Botys</tp:taxon-name-part><tp:taxon-name-part taxon-name-part-type="species" reg="aeglealis">aeglealis</tp:taxon-name-part></tp:taxon-name> Walker, 1859, by original designation.</comment></tp:nomenclature-citation><tp:nomenclature-citation><tp:taxon-name>
                  <tp:taxon-name-part taxon-name-part-type="genus" reg="Coremataria">Coremataria</tp:taxon-name-part>
                </tp:taxon-name><comment>Amsel, 1956: 207. Type species: <tp:taxon-name><tp:taxon-name-part taxon-name-part-type="genus" reg="Botys">Botys</tp:taxon-name-part><tp:taxon-name-part taxon-name-part-type="species" reg="infuscalis">infuscalis</tp:taxon-name-part></tp:taxon-name> Guenée, 1854, by original designation and monotypy.</comment></tp:nomenclature-citation><tp:nomenclature-citation><tp:taxon-name>
                  <tp:taxon-name-part taxon-name-part-type="genus" reg="Culcitaria">Culcitaria</tp:taxon-name-part>
                </tp:taxon-name><comment>Amsel, 1957: pl. 39, fig. 1. Type species: <tp:taxon-name><tp:taxon-name-part taxon-name-part-type="genus" reg="Botys">Botys</tp:taxon-name-part><tp:taxon-name-part taxon-name-part-type="species" reg="infuscalis">infuscalis</tp:taxon-name-part></tp:taxon-name> Guenée, 1854, by monotypy.</comment></tp:nomenclature-citation></tp:nomenclature-citation-list></tp:nomenclature><tp:treatment-sec sec-type="diagnosis" id="SECID0EEIBG"><title>Diagnosis.</title><p>Frons rounded. Labial palpus obliquely upturned, porrect or upcurved; third segment short and blunt. Maxillary palpi filiform. Male antenna with ventral cilia. Forewing with length of cell ca. half of wing; R from cell at ca. four-fifths above; Rs<sub>1</sub> closely approximated to Rs<sub>2</sub>+Rs<sub>3</sub>; Rs<sub>4</sub> curved toward Rs<sub>2</sub>+Rs<sub>3</sub> at base; M<sub>2</sub>, M<sub>3</sub> and CuA<sub>1</sub> from posterior angle of cell, nearly evenly spaced at base; CuA<sub>2</sub> from cell at four-fifths below. Hindwing with length of cell less than half of wing length; discocellulars arcuate curved; Rs anastomosed with Sc+R ca. basal one-fourth beyond cell; M<sub>2</sub>, M<sub>3</sub> and CuA<sub>1</sub> from posterior angle of cell, M<sub>2</sub> and M<sub>3</sub> approximated at base; CuA<sub>2</sub> from cell at two-thirds below (Fig. <xref ref-type="fig" rid="F2">2</xref>). Male genitalia: Uncus basiconic, narrow normally, with hairs distally; valva at base with small lamellate projection or clasper in some species. Female genitalia: Apophysis anterioris longer than apophysis posterioris; ductus bursae shorter than corpus bursae; corpus bursae with a sub-square signum.</p><fig id="F2" position="float" orientation="portrait"><object-id xmlns:xlink="http://www.w3.org/1999/xlink" content-type="doi" xlink:type="simple">10.3897/zookeys.865.35111.figure2</object-id><object-id xmlns:xlink="http://www.w3.org/1999/xlink" content-type="arpha" xlink:type="simple">69e34a9e-4a85-4dfb-a053-34272550335d</object-id><label>Figure 2.</label><caption><p>Wing venation of <italic><tp:taxon-name><tp:taxon-name-part taxon-name-part-type="genus" reg="Herpetogramma">Herpetogramma</tp:taxon-name-part><tp:taxon-name-part taxon-name-part-type="species" reg="rudis">rudis</tp:taxon-name-part></tp:taxon-name></italic> (Warren, 1892).</p></caption><graphic xmlns:xlink="http://www.w3.org/1999/xlink" xlink:href="zookeys-865-067-g002.jpg" position="float" orientation="portrait" xlink:type="simple" id="oo_319051.jpg"><uri content-type="original_file" xlink:type="simple">https://binary.pensoft.net/fig/319051</uri></graphic></fig><!--PageBreak --></tp:treatment-sec></tp:taxon-treatment>
