# Supplementary material for: Three new species of Herpetogramma Lederer (Lepidoptera, Crambidae) from China
Source: Zookeys. 2019 Jul 22;865:67–85. doi: 10.3897/zookeys.865.35111 (PMC6663933; doi:10.3897/zookeys.865.35111)
Supplement: XML Treatment for Herpetogramma biconvexa [file zookeys.865.35111-treatment2.xml]

<!DOCTYPE tp:taxon-treatment
  PUBLIC "-//TaxonX//DTD Taxonomic Treatment Publishing DTD v0 20100105//EN" "tax-treatment-NSO.dtd">
<tp:taxon-treatment xmlns:tp="http://www.plazi.org/taxpub"><tp:treatment-meta><kwd-group><label>Taxon classification</label><kwd><named-content xmlns:xlink="http://www.w3.org/1999/xlink" content-type="kingdom">Animalia</named-content></kwd><kwd><named-content xmlns:xlink="http://www.w3.org/1999/xlink" content-type="order">Lepidoptera</named-content></kwd><kwd><named-content xmlns:xlink="http://www.w3.org/1999/xlink" content-type="family">Crambidae</named-content></kwd></kwd-group><mixed-citation publication-type="journal"><person-group><name><surname>Lu</surname><given-names>Xiao-Qiang</given-names></name><name><surname>Wan</surname><given-names>Ji-Ping</given-names></name><name><surname>Du</surname><given-names>Xi-Cui</given-names></name></person-group><article-title>Three new species of <italic><tp:taxon-name><tp:taxon-name-part taxon-name-part-type="genus" reg="Herpetogramma">Herpetogramma</tp:taxon-name-part></tp:taxon-name></italic> Lederer (<tp:taxon-name><tp:taxon-name-part taxon-name-part-type="order">Lepidoptera</tp:taxon-name-part></tp:taxon-name>, <tp:taxon-name><tp:taxon-name-part taxon-name-part-type="family">Crambidae</tp:taxon-name-part></tp:taxon-name>) from China</article-title><source>Zookeys</source><day>22</day><month>7</month><year>2019</year><volume>865</volume><fpage>67</fpage><lpage>85</lpage><pub-id pub-id-type="doi">10.3897/zookeys.865.35111</pub-id></mixed-citation></tp:treatment-meta><tp:nomenclature><tp:taxon-name>
              <object-id xmlns:xlink="http://www.w3.org/1999/xlink" content-type="arpha" xlink:type="simple">275a7e97-0616-4dcc-8b0e-35bf113f800d</object-id>
              <tp:taxon-name-part taxon-name-part-type="genus" reg="Herpetogramma">Herpetogramma</tp:taxon-name-part>
              <tp:taxon-name-part taxon-name-part-type="species" reg="biconvexa">biconvexa</tp:taxon-name-part>
              <object-id xmlns:xlink="http://www.w3.org/1999/xlink" content-type="zoobank" xlink:type="simple">http://zoobank.org/2664F46F-0F7C-4DA1-8E39-FBBB1019FE89</object-id>
            </tp:taxon-name><tp:taxon-authority>Wan, Lu &amp; Du</tp:taxon-authority><tp:taxon-status xmlns:xlink="http://www.w3.org/1999/xlink" xlink:type="simple">sp. nov.</tp:taxon-status><xref ref-type="fig" rid="F3">Figs 3</xref><xref ref-type="fig" rid="F3">, 4</xref><xref ref-type="fig" rid="F4">, 13–16</xref></tp:nomenclature><tp:treatment-sec sec-type="type material" id="SECID0EQ4BG"><title>Type material.</title><p><bold>Holotype.</bold> ♂, pinned, with genitalia in a separate slide. <bold>China</bold>, <bold>Sichuan</bold>: Pingwu, Wanglang Nature Reserve, Baishagou, <named-content xmlns:xlink="http://www.w3.org/1999/xlink" content-type="dwc:verbatimCoordinates" xlink:type="simple"><named-content content-type="geo-json" specific-use="{&#34;type&#34;:&#34;Point&#34;,&#34;coordinates&#34;:[103.550000,32.490000]}" id="NCID0E64BG" xlink:type="simple">103.55°E, 32.49°N</named-content></named-content>, 3100 m, 20.VII.2016, leg. Ji-Ping Wan, genitalia slide no. WJP17419. <bold>Paratypes. China</bold>, <bold>Sichuan</bold>: 1 ♂, 1 ♀, Pingwu, Wanglang Nature Reserve, Changbaigou, 2900 m, 24.VII.2016, leg. Ji-Ping Wan; 11 ♂♂, 7 ♀♀, Ya’an, Baoxing, Fengtongzhai Nature Reserve, 2180 m, 1–3.VIII.2016, leg. Ji-Ping Wan; 2 ♂♂, Anzihe Nature Reserve, 1312 m, 11 &amp; 15.VII.2016, leg. Ji-Ping Wan; <bold>Yunnan</bold>: 1 ♂, Nanjian, Lingbaoshan Forest Park, 2338 m, 26.VIII.2015, leg. Jing-Xia Zhao &amp; Hao Wei; <bold>Tibet</bold>: 6 ♂♂, 1 ♀, Bomi, Tongmai Town, 2100 m, 21.VII.2016, Jian-Yue Qiu. Genitalia slide no.: WJP16178, WJP17371, WJP17383, WJP17389, WJP17422.</p></tp:treatment-sec><tp:treatment-sec sec-type="diagnosis" id="SECID0EM5BG"><title>Diagnosis.</title><p>This species is very similar to <italic><tp:taxon-name><tp:taxon-name-part taxon-name-part-type="genus" reg="Herpetogramma">H.</tp:taxon-name-part><tp:taxon-name-part taxon-name-part-type="species" reg="rudis">rudis</tp:taxon-name-part></tp:taxon-name></italic> (Warren, 1892), but can be distinguished from the latter by the dark brown wings tinged with pale yellow, forewing length 12.5–15.5 mm (wingspan 29.0–34.0 mm), finger-like projection on the posterior margin of the sacculus broad and with many tiny protrusions, and corpus bursae with central depression ca. half depth of diameter of the corpus burse. In <italic><tp:taxon-name><tp:taxon-name-part taxon-name-part-type="genus" reg="Herpetogramma">H.</tp:taxon-name-part><tp:taxon-name-part taxon-name-part-type="species" reg="rudis">rudis</tp:taxon-name-part></tp:taxon-name></italic> wings are light brown tinged with white, with a forewing length of 9.0–12.0 mm (a wingspan of 21.0–27.0 mm), the finger-like projection on the posterior margin of the sacculus is slender and without tiny protrusions, and the central depression of the corpus bursae is ca. 1/3 the depth of the diameter of the corpus burse.</p></tp:treatment-sec><tp:treatment-sec sec-type="description" id="SECID0EI6BG"><title>Description.</title><p>Adult (Figs <xref ref-type="fig" rid="F3">3</xref>, <xref ref-type="fig" rid="F3">4</xref>): Forewing length 12.5–15.5 mm (wingspan 29.0–34.0 mm). Frons rounded, yellowish brown. Vertex with erect brown scales, white close to eye. Antenna dark brown dorsally, yellowish brown ventrally; male antenna with ventral cilia ca. half as long as diameter of flagellomere. Labial palpus obliquely upturned, basal half white and distal half brown. Thorax and abdomen dark brown dorsally, silvery white ventrally. Legs yellowish white; fore tibia brown distally. Wings dark brown tinged with pale yellow, slightly darker in female. Forewing with orbicular spot and discoidal spot black, the latter reniform; antemedial line dark brown, slightly excurved, adjoined by a light-yellow line inside; postmedial line dark brown, from ca. 2/3 of costa, nearly straight to M<sub>1</sub>, excurved and serrated from M<sub>1</sub> to CuA<sub>2</sub>, then sharply incurved, and nearly vertical to inner margin below posterior angle of cell, adjoined by a light-yellow line outside. Hindwing with pattern of postmedial line similar to forewing; discoidal spot black. Cilia of wings brown, white along anal angle of hindwing. Abdomen long, second segment with two inconspicuous dark spots basally.</p><fig id="F3" position="float" orientation="portrait"><object-id xmlns:xlink="http://www.w3.org/1999/xlink" content-type="doi" xlink:type="simple">10.3897/zookeys.865.35111.figures3-12</object-id><object-id xmlns:xlink="http://www.w3.org/1999/xlink" content-type="arpha" xlink:type="simple">722c6fa7-a26c-4ab1-b1eb-0e65e4a956d1</object-id><label>Figures 3–12.</label><caption><p>Habitus of <italic><tp:taxon-name><tp:taxon-name-part taxon-name-part-type="genus" reg="Herpetogramma">Herpetogramma</tp:taxon-name-part></tp:taxon-name></italic> species <bold>3, 4</bold><italic><tp:taxon-name><tp:taxon-name-part taxon-name-part-type="genus" reg="Herpetogramma">H.</tp:taxon-name-part><tp:taxon-name-part taxon-name-part-type="species" reg="biconvexa">biconvexa</tp:taxon-name-part></tp:taxon-name></italic> sp. nov. <bold>3</bold> male, holotype <bold>4</bold> female, paratype <bold>5, 6</bold><italic><tp:taxon-name><tp:taxon-name-part taxon-name-part-type="genus" reg="Herpetogramma">H.</tp:taxon-name-part><tp:taxon-name-part taxon-name-part-type="species" reg="rudis">rudis</tp:taxon-name-part></tp:taxon-name></italic><bold>5</bold> male <bold>6</bold> female <bold>7, 8</bold><italic><tp:taxon-name><tp:taxon-name-part taxon-name-part-type="genus" reg="Herpetogramma">H.</tp:taxon-name-part><tp:taxon-name-part taxon-name-part-type="species" reg="longispina">longispina</tp:taxon-name-part></tp:taxon-name></italic> sp. nov. <bold>7</bold> male, holotype <bold>8</bold> female, paratype <bold>9, 10</bold><italic><tp:taxon-name><tp:taxon-name-part taxon-name-part-type="genus" reg="Herpetogramma">H.</tp:taxon-name-part><tp:taxon-name-part taxon-name-part-type="species" reg="brachyacantha">brachyacantha</tp:taxon-name-part></tp:taxon-name></italic> sp. nov. <bold>9</bold> male, holotype <bold>10</bold> female, paratype <bold>11, 12</bold><italic><tp:taxon-name><tp:taxon-name-part taxon-name-part-type="genus" reg="Herpetogramma">H.</tp:taxon-name-part><tp:taxon-name-part taxon-name-part-type="species" reg="magna">magna</tp:taxon-name-part></tp:taxon-name></italic><bold>11</bold> male <bold>12</bold> female.</p></caption><graphic xmlns:xlink="http://www.w3.org/1999/xlink" xlink:href="zookeys-865-067-g003.jpg" position="float" orientation="portrait" xlink:type="simple" id="oo_319052.jpg"><uri content-type="original_file" xlink:type="simple">https://binary.pensoft.net/fig/319052</uri></graphic></fig><p><bold>Male genitalia</bold> (Figs <xref ref-type="fig" rid="F4">13</xref>, <xref ref-type="fig" rid="F4">14</xref>). Uncus basiconic, distal half narrowed and bearing dorsal hairs, apex pointed and naked. Valva elongate lingulate, densely ciliated, costa slightly widened at middle, and with a small lamellate basal projection bearing hairs distally (Fig. <xref ref-type="fig" rid="F4">14A</xref>). Sacculus with a broad finger-like projection bearing many tiny protrusions at basal 2/3 of posterior margin, sparse long hairs on top of protrusions (Fig. <xref ref-type="fig" rid="F4">14B</xref>). Transtilla subtriangular, weakly sclerotized, meeting in middle. Juxta oval, a weakly sclerotized plate. Saccus developed, triangular, distinctly pointed distally. Phallus cylindrical, nearly same length as valva, without cornuti.</p><fig id="F4" position="float" orientation="portrait"><object-id xmlns:xlink="http://www.w3.org/1999/xlink" content-type="doi" xlink:type="simple">10.3897/zookeys.865.35111.figures13-20</object-id><object-id xmlns:xlink="http://www.w3.org/1999/xlink" content-type="arpha" xlink:type="simple">6bd86cea-ce45-4155-9eb8-883d3d2046d6</object-id><label>Figures 13–20.</label><caption><p>Genitalia of <italic><tp:taxon-name><tp:taxon-name-part taxon-name-part-type="genus" reg="Herpetogramma">Herpetogramma</tp:taxon-name-part></tp:taxon-name></italic> species <bold>13–16</bold><italic><tp:taxon-name><tp:taxon-name-part taxon-name-part-type="genus" reg="Herpetogramma">H.</tp:taxon-name-part><tp:taxon-name-part taxon-name-part-type="species" reg="biconvexa">biconvexa</tp:taxon-name-part></tp:taxon-name></italic> sp. nov. <bold>13, 14</bold> male, holotype, genitalia slide no. WJP17419 <bold>15, 16</bold> female, paratype, slide no. WJP17383 <bold>17–20</bold><italic><tp:taxon-name><tp:taxon-name-part taxon-name-part-type="genus" reg="Herpetogramma">H.</tp:taxon-name-part><tp:taxon-name-part taxon-name-part-type="species" reg="rudis">rudis</tp:taxon-name-part></tp:taxon-name></italic><bold>17, 18</bold> male, genitalia slide no. WJP16318 <bold>19, 20</bold> female, genitalia slide no. WJP16316 <bold>14, 18</bold> A: lamellate projection on base of valva; B: projection on posterior margin of sacculus <bold>16, 20</bold> signum of female genitalia.</p></caption><graphic xmlns:xlink="http://www.w3.org/1999/xlink" xlink:href="zookeys-865-067-g004.jpg" position="float" orientation="portrait" xlink:type="simple" id="oo_319053.jpg"><uri content-type="original_file" xlink:type="simple">https://binary.pensoft.net/fig/319053</uri></graphic></fig><p><bold>Female genitalia</bold> (Figs <xref ref-type="fig" rid="F4">15</xref>, <xref ref-type="fig" rid="F4">16</xref>). Apophysis anterioris ca. twice length of apophysis posterioris. Ductus bursae very short, ca. 1/8 length of corpus bursae; colliculum as long as diameter of ductus bursae, adjacent to corpus bursae. Corpus bursae elongate, elliptical, broad anteriorly, with a central depression ca. half depth of diameter of corpus bursae. Signum square, near depression of corpus bursae, with a distinct lamellate protuberance along diagonal axis (Fig. <xref ref-type="fig" rid="F4">16</xref>).</p><p><bold>Etymology.</bold> The specific name, <italic><tp:taxon-name><tp:taxon-name-part taxon-name-part-type="genus" reg="Herpetogramma"/><tp:taxon-name-part taxon-name-part-type="species" reg="biconvexa">biconvexa</tp:taxon-name-part></tp:taxon-name></italic>, is derived from the Latin <italic>bi</italic> (meaning ‘two’ or ‘double’) and <italic>convexus</italic> (meaning ‘arched outward’), in reference to the finger-like projection bearing tiny protuberances on the posterior margin of the sacculus.</p><p><bold>Distribution</bold>. China (Sichuan, Yunnan, Tibet).</p></tp:treatment-sec></tp:taxon-treatment>
