# Supplementary material for: Three new species of Herpetogramma Lederer (Lepidoptera, Crambidae) from China
Source: Zookeys. 2019 Jul 22;865:67–85. doi: 10.3897/zookeys.865.35111 (PMC6663933; doi:10.3897/zookeys.865.35111)
Supplement: XML Treatment for Herpetogramma rudis [file zookeys.865.35111-treatment3.xml]

<!DOCTYPE tp:taxon-treatment
  PUBLIC "-//TaxonX//DTD Taxonomic Treatment Publishing DTD v0 20100105//EN" "tax-treatment-NSO.dtd">
<tp:taxon-treatment xmlns:tp="http://www.plazi.org/taxpub"><tp:treatment-meta><kwd-group><label>Taxon classification</label><kwd><named-content xmlns:xlink="http://www.w3.org/1999/xlink" content-type="kingdom">Animalia</named-content></kwd><kwd><named-content xmlns:xlink="http://www.w3.org/1999/xlink" content-type="order">Lepidoptera</named-content></kwd><kwd><named-content xmlns:xlink="http://www.w3.org/1999/xlink" content-type="family">Crambidae</named-content></kwd></kwd-group><mixed-citation publication-type="journal"><person-group><name><surname>Lu</surname><given-names>Xiao-Qiang</given-names></name><name><surname>Wan</surname><given-names>Ji-Ping</given-names></name><name><surname>Du</surname><given-names>Xi-Cui</given-names></name></person-group><article-title>Three new species of <italic><tp:taxon-name><tp:taxon-name-part taxon-name-part-type="genus" reg="Herpetogramma">Herpetogramma</tp:taxon-name-part></tp:taxon-name></italic> Lederer (<tp:taxon-name><tp:taxon-name-part taxon-name-part-type="order">Lepidoptera</tp:taxon-name-part></tp:taxon-name>, <tp:taxon-name><tp:taxon-name-part taxon-name-part-type="family">Crambidae</tp:taxon-name-part></tp:taxon-name>) from China</article-title><source>Zookeys</source><day>22</day><month>7</month><year>2019</year><volume>865</volume><fpage>67</fpage><lpage>85</lpage><pub-id pub-id-type="doi">10.3897/zookeys.865.35111</pub-id></mixed-citation></tp:treatment-meta><tp:nomenclature><tp:taxon-name>
              <object-id xmlns:xlink="http://www.w3.org/1999/xlink" content-type="arpha" xlink:type="simple">8675365c-9f28-4a9c-a5b0-17b71e34ea06</object-id>
              <tp:taxon-name-part taxon-name-part-type="genus" reg="Herpetogramma">Herpetogramma</tp:taxon-name-part>
              <tp:taxon-name-part taxon-name-part-type="species" reg="rudis">rudis</tp:taxon-name-part>
            </tp:taxon-name><tp:taxon-authority>(Warren, 1892)</tp:taxon-authority><xref ref-type="fig" rid="F3">Figs 5</xref><xref ref-type="fig" rid="F3">, 6</xref><xref ref-type="fig" rid="F4">, 17–20</xref><!--PageBreak --><!--PageBreak --><tp:nomenclature-citation-list><tp:nomenclature-citation><tp:taxon-name>
                  <tp:taxon-name-part taxon-name-part-type="genus" reg="Acharana">Acharana</tp:taxon-name-part>
                  <tp:taxon-name-part taxon-name-part-type="species" reg="rudis">rudis</tp:taxon-name-part>
                </tp:taxon-name><comment>Warren, 1892: 435.</comment></tp:nomenclature-citation><tp:nomenclature-citation><tp:taxon-name>
                  <tp:taxon-name-part taxon-name-part-type="genus" reg="Psara">Psara</tp:taxon-name-part>
                  <tp:taxon-name-part taxon-name-part-type="species" reg="rudis">rudis</tp:taxon-name-part>
                </tp:taxon-name><comment>: Shibuya 1929: 205.</comment></tp:nomenclature-citation><tp:nomenclature-citation><tp:taxon-name>
                  <tp:taxon-name-part taxon-name-part-type="genus" reg="Pachyzancla">Pachyzancla</tp:taxon-name-part>
                  <tp:taxon-name-part taxon-name-part-type="species" reg="rudis">rudis</tp:taxon-name-part>
                </tp:taxon-name><comment>: <xref ref-type="bibr" rid="B13">Inoue 1955</xref>: 182.</comment></tp:nomenclature-citation><tp:nomenclature-citation><tp:taxon-name>
                  <tp:taxon-name-part taxon-name-part-type="genus" reg="Herpetogramma">Herpetogramma</tp:taxon-name-part>
                  <tp:taxon-name-part taxon-name-part-type="species" reg="rudis">rudis</tp:taxon-name-part>
                </tp:taxon-name><comment>: <xref ref-type="bibr" rid="B18">Lee and Park 1958</xref>: 8.</comment></tp:nomenclature-citation><tp:nomenclature-citation><tp:taxon-name>
                  <tp:taxon-name-part taxon-name-part-type="genus" reg="Herpetogramma">Herpetogramma</tp:taxon-name-part>
                  <tp:taxon-name-part taxon-name-part-type="species" reg="rude">rude</tp:taxon-name-part>
                </tp:taxon-name><comment>[sic]: <xref ref-type="bibr" rid="B44">Yamanaka and Yoshiyasu 1992</xref>: 88.</comment></tp:nomenclature-citation></tp:nomenclature-citation-list></tp:nomenclature><tp:treatment-sec sec-type="material" id="SECID0EOKAI"><title>Material examined.</title><p><bold>China</bold>, <bold>Chongqing</bold>: 1 ♂, Simian Mountain Nature Reserve, 1000 m, 20.VII.2012, leg. Xi-Cui Du &amp; Li-Fang; 1 ♂, Simian Mountain Nature Reserve, Wangxiangtai, 900 m, 18.VII.2012, leg. Gui-Qing He; 1 ♂, 1 ♀, Jinyun Mountain Nature Reserve, Shamuyuan, 10–11.IX.2009, leg. Xi-Cui Du; <bold>Yunnan</bold>: 2 ♂♂, Malipo, 1098 m, 4.VI.2015, leg. Man-Fei Tao; 1 ♀, Malipo, Chuantou Town, 193 m, 9.VI.2015, leg. Man-Fei Tao; <bold>Guangxi</bold>: 1 ♂, Jingxi, Tengmao, 672 m, 13.VII.2015, leg. Xu Dan; <bold>Hubei</bold>: 2 ♀♀, Enshi, Xingdou Mountain Nature Reserve, Sanxian, 1200 m, 30.VII.2012, leg. Jun Zhang &amp; Xiao-Bin Fu; <bold>Zhejiang</bold>: 1 ♂, 1 ♀, Tianmu Mountain, Zhonglieci, 400 m, 27.VII.2011, leg. Xi-Cui Du &amp; Xiao-Bin Fu. Genitalia slide no.: WJP16066, WJP16067, WJP16077, WJP16085, WJP16103, WJP16140, WJP16141, WJP16142, WJP16143, WJP16180, WJP 16181, WJP16182, WJP16183, WJP17259, WJP17358, WJP17360, WJP17361.</p><p><bold>Diagnosis.</bold> Adult (Figs <xref ref-type="fig" rid="F3">5</xref>, <xref ref-type="fig" rid="F3">6</xref>): Forewing length 9.0–12.0 mm (wingspan 21.0–27.0 mm). Wings light brown tinged with white, lines and spot brown. Forewing <!--PageBreak -->with postmedial line excurved and serrated from M<sub>1</sub> to CuA<sub>2</sub>, adjoined by a light-yellow-white line outside. Male genitalia (Figs <xref ref-type="fig" rid="F4">17</xref>, <xref ref-type="fig" rid="F4">18</xref>): Uncus with distal 1/3 narrowed and bearing dorsal hairs, apex pointed and naked. Valva elongate lingulate, with a small basal lamellate projection bearing hairs distally (Fig. <xref ref-type="fig" rid="F4">18A</xref>). Sacculus with a slender finger-like projection bearing long hairs at basal 2/3 of posterior margin (Fig. <xref ref-type="fig" rid="F4">18B</xref>). Phallus without cornuti. Female genitalia (Figs <xref ref-type="fig" rid="F4">19</xref>, <xref ref-type="fig" rid="F4">20</xref>): Corpus bursae elongate, elliptical, with a central depression ca. 1/3 depth of diameter of corpus bursae. Signum near depression of corpus bursae, with a distinct lamellate protuberance medially along diagonal axis (Fig. <xref ref-type="fig" rid="F4">20</xref>).</p><p><bold>Distribution</bold>. China (Chongqing, Sichuan, Guizhou, Yunnan, Shaanxi, Henan, Hubei, Anhui, Zhejiang, Fujian, Guangxi, Hainan, Tibet), Korea, Japan, India (<xref ref-type="bibr" rid="B3">Bae et al. 2008</xref>; <xref ref-type="bibr" rid="B5">Du 2008</xref>, <xref ref-type="bibr" rid="B6">2009</xref>).</p><!--PageBreak --><p><bold>Remarks.</bold> The identification of <italic><tp:taxon-name><tp:taxon-name-part taxon-name-part-type="genus" reg="Herpetogramma">H.</tp:taxon-name-part><tp:taxon-name-part taxon-name-part-type="species" reg="rudis">rudis</tp:taxon-name-part></tp:taxon-name></italic> was based on the description and photographs of external morphology and genitalia (<xref ref-type="bibr" rid="B38">Warren 1892</xref>; <xref ref-type="bibr" rid="B14">Inoue 1982</xref>; <xref ref-type="bibr" rid="B3">Bae et al. 2008</xref>; <xref ref-type="bibr" rid="B27">Sasaki and Yamanaka 2013</xref>). Although species of this genus have similar appearance and conservative genitalia, they can be differentiated according to their subtle and definite characteristics. In addition, it was found that the genitalia of <italic><tp:taxon-name><tp:taxon-name-part taxon-name-part-type="genus" reg="Herpetogramma">H.</tp:taxon-name-part><tp:taxon-name-part taxon-name-part-type="species" reg="biconvexa">biconvexa</tp:taxon-name-part></tp:taxon-name></italic> and <italic><tp:taxon-name><tp:taxon-name-part taxon-name-part-type="genus" reg="Herpetogramma">H.</tp:taxon-name-part><tp:taxon-name-part taxon-name-part-type="species" reg="rudis">rudis</tp:taxon-name-part></tp:taxon-name></italic> were different in size, but the ratios between structures were nearly the same, such as the length ratio between the uncus and the valva at ca. 1:4, ca. 4:3 between the uncus and the saccus, ca. 4:5 between the phallus and the transverse distance of the valva, and nearly 1:7 between the ductus bursae and the corpus bursae. We have not observed these characteristics in other similar species studied.</p></tp:treatment-sec><tp:treatment-sec><!--Section generated to contain objects referenced in tp:taxon-treatment.--><fig id="F3" position="float" orientation="portrait"><object-id xmlns:xlink="http://www.w3.org/1999/xlink" content-type="doi" xlink:type="simple">10.3897/zookeys.865.35111.figures3-12</object-id><object-id xmlns:xlink="http://www.w3.org/1999/xlink" content-type="arpha" xlink:type="simple">722c6fa7-a26c-4ab1-b1eb-0e65e4a956d1</object-id><label>Figures 3–12.</label><caption><p>Habitus of <italic><tp:taxon-name><tp:taxon-name-part taxon-name-part-type="genus" reg="Herpetogramma">Herpetogramma</tp:taxon-name-part></tp:taxon-name></italic> species <bold>3, 4</bold><italic><tp:taxon-name><tp:taxon-name-part taxon-name-part-type="genus" reg="Herpetogramma">H.</tp:taxon-name-part><tp:taxon-name-part taxon-name-part-type="species" reg="biconvexa">biconvexa</tp:taxon-name-part></tp:taxon-name></italic> sp. nov. <bold>3</bold> male, holotype <bold>4</bold> female, paratype <bold>5, 6</bold><italic><tp:taxon-name><tp:taxon-name-part taxon-name-part-type="genus" reg="Herpetogramma">H.</tp:taxon-name-part><tp:taxon-name-part taxon-name-part-type="species" reg="rudis">rudis</tp:taxon-name-part></tp:taxon-name></italic><bold>5</bold> male <bold>6</bold> female <bold>7, 8</bold><italic><tp:taxon-name><tp:taxon-name-part taxon-name-part-type="genus" reg="Herpetogramma">H.</tp:taxon-name-part><tp:taxon-name-part taxon-name-part-type="species" reg="longispina">longispina</tp:taxon-name-part></tp:taxon-name></italic> sp. nov. <bold>7</bold> male, holotype <bold>8</bold> female, paratype <bold>9, 10</bold><italic><tp:taxon-name><tp:taxon-name-part taxon-name-part-type="genus" reg="Herpetogramma">H.</tp:taxon-name-part><tp:taxon-name-part taxon-name-part-type="species" reg="brachyacantha">brachyacantha</tp:taxon-name-part></tp:taxon-name></italic> sp. nov. <bold>9</bold> male, holotype <bold>10</bold> female, paratype <bold>11, 12</bold><italic><tp:taxon-name><tp:taxon-name-part taxon-name-part-type="genus" reg="Herpetogramma">H.</tp:taxon-name-part><tp:taxon-name-part taxon-name-part-type="species" reg="magna">magna</tp:taxon-name-part></tp:taxon-name></italic><bold>11</bold> male <bold>12</bold> female.</p></caption><graphic xmlns:xlink="http://www.w3.org/1999/xlink" xlink:href="zookeys-865-067-g003.jpg" position="float" orientation="portrait" xlink:type="simple" id="oo_319052.jpg"><uri content-type="original_file" xlink:type="simple">https://binary.pensoft.net/fig/319052</uri></graphic></fig><fig id="F4" position="float" orientation="portrait"><object-id xmlns:xlink="http://www.w3.org/1999/xlink" content-type="doi" xlink:type="simple">10.3897/zookeys.865.35111.figures13-20</object-id><object-id xmlns:xlink="http://www.w3.org/1999/xlink" content-type="arpha" xlink:type="simple">6bd86cea-ce45-4155-9eb8-883d3d2046d6</object-id><label>Figures 13–20.</label><caption><p>Genitalia of <italic><tp:taxon-name><tp:taxon-name-part taxon-name-part-type="genus" reg="Herpetogramma">Herpetogramma</tp:taxon-name-part></tp:taxon-name></italic> species <bold>13–16</bold><italic><tp:taxon-name><tp:taxon-name-part taxon-name-part-type="genus" reg="Herpetogramma">H.</tp:taxon-name-part><tp:taxon-name-part taxon-name-part-type="species" reg="biconvexa">biconvexa</tp:taxon-name-part></tp:taxon-name></italic> sp. nov. <bold>13, 14</bold> male, holotype, genitalia slide no. WJP17419 <bold>15, 16</bold> female, paratype, slide no. WJP17383 <bold>17–20</bold><italic><tp:taxon-name><tp:taxon-name-part taxon-name-part-type="genus" reg="Herpetogramma">H.</tp:taxon-name-part><tp:taxon-name-part taxon-name-part-type="species" reg="rudis">rudis</tp:taxon-name-part></tp:taxon-name></italic><bold>17, 18</bold> male, genitalia slide no. WJP16318 <bold>19, 20</bold> female, genitalia slide no. WJP16316 <bold>14, 18</bold> A: lamellate projection on base of valva; B: projection on posterior margin of sacculus <bold>16, 20</bold> signum of female genitalia.</p></caption><graphic xmlns:xlink="http://www.w3.org/1999/xlink" xlink:href="zookeys-865-067-g004.jpg" position="float" orientation="portrait" xlink:type="simple" id="oo_319053.jpg"><uri content-type="original_file" xlink:type="simple">https://binary.pensoft.net/fig/319053</uri></graphic></fig></tp:treatment-sec><ref-list><ref id="B13"><mixed-citation xmlns:xlink="http://www.w3.org/1999/xlink" xlink:type="simple"><person-group><name name-style="western"><surname>Inoue</surname><given-names>H</given-names></name></person-group> (<year>1955</year>) Check List of the <tp:taxon-name><tp:taxon-name-part taxon-name-part-type="order">Lepidoptera</tp:taxon-name-part></tp:taxon-name> of Japan, vol. 2. Rikusuisha, Tokyo, 113−217.</mixed-citation></ref><ref id="B18"><mixed-citation xmlns:xlink="http://www.w3.org/1999/xlink" xlink:type="simple"><person-group><name name-style="western"><surname>Lee</surname><given-names>JS</given-names></name><name name-style="western"><surname>Park</surname><given-names>SW</given-names></name></person-group> (<year>1958</year>) Thirty unrecorded species of <tp:taxon-name><tp:taxon-name-part taxon-name-part-type="family">Pyralidae</tp:taxon-name-part></tp:taxon-name> from Korea. Korean Journal of Zoology 2: 8.</mixed-citation></ref><ref id="B44"><mixed-citation xmlns:xlink="http://www.w3.org/1999/xlink" xlink:type="simple"><person-group><name name-style="western"><surname>Yamanaka</surname><given-names>H</given-names></name><name name-style="western"><surname>Yoshiyasu</surname><given-names>Y</given-names></name></person-group> (<year>1992</year>) <tp:taxon-name><tp:taxon-name-part taxon-name-part-type="family">Pyralidae</tp:taxon-name-part></tp:taxon-name>. In: Heppner JB, Inoue H (Eds) <tp:taxon-name><tp:taxon-name-part taxon-name-part-type="order">Lepidoptera</tp:taxon-name-part></tp:taxon-name> of Taiwan, 1(2) Checklist. Scientific Publishers, Gainesville, Florida, 77−95.</mixed-citation></ref><ref id="B3"><mixed-citation xmlns:xlink="http://www.w3.org/1999/xlink" xlink:type="simple"><person-group><name name-style="western"><surname>Bae</surname><given-names>YS</given-names></name><name name-style="western"><surname>Byun</surname><given-names>BK</given-names></name><name name-style="western"><surname>Paek</surname><given-names>MK</given-names></name></person-group> (<year>2008</year>) <source>Pyralid moths of Korea (<tp:taxon-name><tp:taxon-name-part taxon-name-part-type="order">Lepidoptera</tp:taxon-name-part></tp:taxon-name>: <tp:taxon-name><tp:taxon-name-part taxon-name-part-type="superfamily">Pyraloidea</tp:taxon-name-part></tp:taxon-name>).</source><publisher-name>Korea National Arboretum</publisher-name>, <publisher-loc>Samsungad, Seoul</publisher-loc>, <size units="page">426 pp</size>.</mixed-citation></ref><ref id="B5"><mixed-citation xmlns:xlink="http://www.w3.org/1999/xlink" xlink:type="simple"><person-group><name name-style="western"><surname>Du</surname><given-names>XC</given-names></name></person-group> (<year>2008</year>) Taxonomic Study on <tp:taxon-name><tp:taxon-name-part taxon-name-part-type="subfamily">Spilomelinae</tp:taxon-name-part></tp:taxon-name> from China (<tp:taxon-name><tp:taxon-name-part taxon-name-part-type="order">Lepidoptera</tp:taxon-name-part></tp:taxon-name>: <tp:taxon-name><tp:taxon-name-part taxon-name-part-type="superfamily">Pyraloidea</tp:taxon-name-part></tp:taxon-name>: <tp:taxon-name><tp:taxon-name-part taxon-name-part-type="family">Crambidae</tp:taxon-name-part></tp:taxon-name>). PhD Thesis, Nankai University, Tianjing.</mixed-citation></ref><ref id="B6"><mixed-citation xmlns:xlink="http://www.w3.org/1999/xlink" xlink:type="simple"><person-group><name name-style="western"><surname>Du</surname><given-names>XC</given-names></name></person-group> (<year>2009</year>) <tp:taxon-name><tp:taxon-name-part taxon-name-part-type="subfamily">Spilomelinae</tp:taxon-name-part></tp:taxon-name>. In: Li HH, Ren YD et al. (Eds) Insect fauna of Henan (<tp:taxon-name><tp:taxon-name-part taxon-name-part-type="order">Lepidoptera</tp:taxon-name-part></tp:taxon-name>: <tp:taxon-name><tp:taxon-name-part taxon-name-part-type="superfamily">Pyraloidea</tp:taxon-name-part></tp:taxon-name>). Science Press, Beijing, 237–305, 359–363, 397–408, 433–440.</mixed-citation></ref><ref id="B38"><mixed-citation xmlns:xlink="http://www.w3.org/1999/xlink" xlink:type="simple"><person-group><name name-style="western"><surname>Warren</surname><given-names>W</given-names></name></person-group> (<year>1892</year>) Descriptions of new genera and species of <tp:taxon-name><tp:taxon-name-part taxon-name-part-type="family">Pyralidae</tp:taxon-name-part></tp:taxon-name> contained in the British Museum collection. Annals and Magazine of Natural History, including Zoology, Botany and Geology, London (ser. 6) 9: 429–442. <ext-link xlink:type="simple" ext-link-type="doi" xlink:href="10.1080/00222939208677357">https://doi.org/10.1080/00222939208677357</ext-link></mixed-citation></ref><ref id="B14"><mixed-citation xmlns:xlink="http://www.w3.org/1999/xlink" xlink:type="simple"><person-group><name name-style="western"><surname>Inoue</surname><given-names>H</given-names></name></person-group> (<year>1982</year>) <tp:taxon-name><tp:taxon-name-part taxon-name-part-type="family">Pyralidae</tp:taxon-name-part></tp:taxon-name>. In: Inoue H et al. (Eds) Moths of Japan. Kodansha, Tokyo, 307–404 [Vol. 1], 223–254 [Vol. 2].</mixed-citation></ref><ref id="B27"><mixed-citation xmlns:xlink="http://www.w3.org/1999/xlink" xlink:type="simple"><person-group><name name-style="western"><surname>Sasaki</surname><given-names>A</given-names></name><name name-style="western"><surname>Yamanaka</surname><given-names>H</given-names></name></person-group> (<year>2013</year>) <article-title><tp:taxon-name><tp:taxon-name-part taxon-name-part-type="tribe">Spilomelini</tp:taxon-name-part></tp:taxon-name>.</article-title> In: <person-group><name name-style="western"><surname>Nasu</surname><given-names>Y</given-names></name><name name-style="western"><surname>Hirowatari</surname><given-names>T</given-names></name><name name-style="western"><surname>Kishida</surname><given-names>Y</given-names></name></person-group> (<role>Eds</role>) <issue-title>The Standard of Moths in Japan IV.</issue-title><source>Gakken Education Publishing, Tokyo, 74–84</source>, <fpage>415</fpage>–<lpage>478</lpage>.</mixed-citation></ref></ref-list></tp:taxon-treatment>
