# Supplementary material for: Three new species of Herpetogramma Lederer (Lepidoptera, Crambidae) from China
Source: Zookeys. 2019 Jul 22;865:67–85. doi: 10.3897/zookeys.865.35111 (PMC6663933; doi:10.3897/zookeys.865.35111)
Supplement: XML Treatment for Herpetogramma longispina [file zookeys.865.35111-treatment4.xml]

<!DOCTYPE tp:taxon-treatment
  PUBLIC "-//TaxonX//DTD Taxonomic Treatment Publishing DTD v0 20100105//EN" "tax-treatment-NSO.dtd">
<tp:taxon-treatment xmlns:tp="http://www.plazi.org/taxpub"><tp:treatment-meta><kwd-group><label>Taxon classification</label><kwd><named-content xmlns:xlink="http://www.w3.org/1999/xlink" content-type="kingdom">Animalia</named-content></kwd><kwd><named-content xmlns:xlink="http://www.w3.org/1999/xlink" content-type="order">Lepidoptera</named-content></kwd><kwd><named-content xmlns:xlink="http://www.w3.org/1999/xlink" content-type="family">Crambidae</named-content></kwd></kwd-group><mixed-citation publication-type="journal"><person-group><name><surname>Lu</surname><given-names>Xiao-Qiang</given-names></name><name><surname>Wan</surname><given-names>Ji-Ping</given-names></name><name><surname>Du</surname><given-names>Xi-Cui</given-names></name></person-group><article-title>Three new species of <italic><tp:taxon-name><tp:taxon-name-part taxon-name-part-type="genus" reg="Herpetogramma">Herpetogramma</tp:taxon-name-part></tp:taxon-name></italic> Lederer (<tp:taxon-name><tp:taxon-name-part taxon-name-part-type="order">Lepidoptera</tp:taxon-name-part></tp:taxon-name>, <tp:taxon-name><tp:taxon-name-part taxon-name-part-type="family">Crambidae</tp:taxon-name-part></tp:taxon-name>) from China</article-title><source>Zookeys</source><day>22</day><month>7</month><year>2019</year><volume>865</volume><fpage>67</fpage><lpage>85</lpage><pub-id pub-id-type="doi">10.3897/zookeys.865.35111</pub-id></mixed-citation></tp:treatment-meta><tp:nomenclature><tp:taxon-name>
              <object-id xmlns:xlink="http://www.w3.org/1999/xlink" content-type="arpha" xlink:type="simple">ccfd1f85-9ee5-4625-aa4e-9813df17f643</object-id>
              <tp:taxon-name-part taxon-name-part-type="genus" reg="Herpetogramma">Herpetogramma</tp:taxon-name-part>
              <tp:taxon-name-part taxon-name-part-type="species" reg="longispina">longispina</tp:taxon-name-part>
              <object-id xmlns:xlink="http://www.w3.org/1999/xlink" content-type="zoobank" xlink:type="simple">http://zoobank.org/62F95F4C-2374-4699-96EA-46AB0357F7F4</object-id>
            </tp:taxon-name><tp:taxon-authority>Wan, Lu &amp; Du</tp:taxon-authority><tp:taxon-status xmlns:xlink="http://www.w3.org/1999/xlink" xlink:type="simple">sp. nov.</tp:taxon-status><xref ref-type="fig" rid="F3">Figs 7</xref><xref ref-type="fig" rid="F3">, 8</xref><xref ref-type="fig" rid="F5">, 21–25</xref></tp:nomenclature><tp:treatment-sec sec-type="type material" id="SECID0E6PAI"><title>Type material.</title><p><bold>Holotype.</bold> ♂, pinned, with genitalia in a separate slide. <bold>China</bold>, <bold>Sichuan</bold>: Yingjing, Longcanggou, <named-content xmlns:xlink="http://www.w3.org/1999/xlink" content-type="dwc:verbatimCoordinates" xlink:type="simple"><named-content content-type="geo-json" specific-use="{&#34;type&#34;:&#34;Point&#34;,&#34;coordinates&#34;:[102.822778,29.518056]}" id="NCID0EOQAI" xlink:type="simple">102°49'22"E, 29°31'5"N</named-content></named-content>, 1610 m, 20.VI.2016, leg. Jian-Yue Qiu, genitalia slide no.: WJP17418. <bold>Paratype. China</bold>, <bold>Sichuan</bold>: 6 ♂♂, 2 ♀♀, Yingjing, Longcanggou, 1610 m, 18–20.VI.2016, leg. Jian-Yue Qiu; 16 ♂♂, 3 ♀♀, Anzihe Nature Reserve, 1312 m, 11–15.VII.2016, leg. Ji-Ping Wan; 1 ♂, 1 ♀, Ya’an, Baoxing, Fengtongzhai, 2180 m, 1.VIII.2016, leg. Ji-Ping Wan; <bold>Hubei</bold>: 1 ♂, 1 ♀, Enshi, Xingdoushan Nature Reserve, Sanxian, 1200 m, 1–2.VIII.2012, leg. Jun Zhang &amp; Xiao-Bin Fu. Genitalia slide no.: WJP17365, WJP17370, WJP17374, WJP17381, WJP17417, WJP17420.</p></tp:treatment-sec><tp:treatment-sec sec-type="diagnosis" id="SECID0EZQAI"><title>Diagnosis.</title><p>The species is similar to <italic><tp:taxon-name><tp:taxon-name-part taxon-name-part-type="genus" reg="Herpetogramma">H.</tp:taxon-name-part><tp:taxon-name-part taxon-name-part-type="species" reg="magna">magna</tp:taxon-name-part></tp:taxon-name></italic> (Butler, 1879), but can be distinguished from the latter by its light brown wings, the broad uncus blunt at apex and elongate lingulate valva, corpus bursae sharply narrowed posteriorly, and the boundary indistinct between the ductus bursae and corpus bursae. In <italic><tp:taxon-name><tp:taxon-name-part taxon-name-part-type="genus" reg="Herpetogramma">H.</tp:taxon-name-part><tp:taxon-name-part taxon-name-part-type="species" reg="magna">magna</tp:taxon-name-part></tp:taxon-name></italic>, wings are brown or dark brown; the narrowed uncus is pointed at apex and the valva is subfusiform, the corpus bursae is slightly narrowed posteriorly, and the boundary is distinct between the ductus bursae and corpus bursae.</p></tp:treatment-sec><tp:treatment-sec sec-type="description" id="SECID0EVRAI"><title>Description.</title><p>Adult (Figs <xref ref-type="fig" rid="F3">7</xref>, <xref ref-type="fig" rid="F3">8</xref>). Forewing length 14.5–16.0 mm (wingspan 32.0–34.0 mm). Frons rounded, brown or light brown. Vertex with erect orange-yellow scales. Antenna light brown, male antenna with ventral cilia ca. half as long as diameter of flagellomere. Labial palpus obliquely upturned, basal 2/3 white and distal 1/3 light brown. Thorax and abdomen light brown dorsally, silvery white ventrally. Legs silvery white, fore tibia brown basally. Wings light brown tinged with faint yellow, lines and spots brown, distinct. Forewing with orbicular spot and reniform discoidal spot, faint yellow between orbicular spot and discoidal spot. Antemedial line excurved slightly, adjoined by a light-yellow wider line inside; postmedial line from ca. 2/3 of costa, straight to M<sub>1</sub>, excurved and pointedly serrated from M<sub>1</sub> to CuA<sub>2</sub>, then sharply incurved, and nearly vertical to inner margin below posterior angle of cell, adjoined by a wide and serrated light-yellow line outside. Hindwing with pattern of postmedial line similar to forewing, discoidal spot reniform. Cilia of wings brown, white along anal angle of hindwing.</p><p><bold>Male genitalia</bold> (Figs <xref ref-type="fig" rid="F5">21</xref>, <xref ref-type="fig" rid="F5">22</xref>, <xref ref-type="fig" rid="F5">23</xref>). Uncus basiconic, broad and shorter, distal 1/3 bearing dorsal setae, apex blunt. Valva elongate lingulate, densely ciliated and bearing a lamellate basal projection (Fig. <xref ref-type="fig" rid="F5">22</xref>). Juxta cupped, with posterior margin concave and protruding posterolaterally. Saccus subtriangular, short and broad, distinctly pointed distally. Phallus cylindrical; a cluster of long spinose cornuti gathered to subfusiform, ca. 1/4 length of phallus (Fig. <xref ref-type="fig" rid="F5">23</xref>).</p><fig id="F5" position="float" orientation="portrait"><object-id xmlns:xlink="http://www.w3.org/1999/xlink" content-type="doi" xlink:type="simple">10.3897/zookeys.865.35111.figures21-35</object-id><object-id xmlns:xlink="http://www.w3.org/1999/xlink" content-type="arpha" xlink:type="simple">1e8b0aba-0713-40df-9f84-233bf983f2e4</object-id><label>Figures 21–35.</label><caption><p>Genitalia of <italic><tp:taxon-name><tp:taxon-name-part taxon-name-part-type="genus" reg="Herpetogramma">Herpetogramma</tp:taxon-name-part></tp:taxon-name></italic> species. <bold>21–25</bold><italic><tp:taxon-name><tp:taxon-name-part taxon-name-part-type="genus" reg="Herpetogramma">H.</tp:taxon-name-part><tp:taxon-name-part taxon-name-part-type="species" reg="longispina">longispina</tp:taxon-name-part></tp:taxon-name></italic> sp. nov.: <bold>21–23</bold> male, holotype, genitalia slide no. WJP17418 <bold>24, 25</bold> female, paratype, genitalia slide no. WJP17370 <bold>26–30</bold><italic><tp:taxon-name><tp:taxon-name-part taxon-name-part-type="genus" reg="Herpetogramma">H.</tp:taxon-name-part><tp:taxon-name-part taxon-name-part-type="species" reg="brachyacantha">brachyacantha</tp:taxon-name-part></tp:taxon-name></italic> sp. nov.: <bold>26–28</bold> male, holotype, genitalia slide no. WJP17421 <bold>29, 30</bold> female, paratype, genitalia slide no. WJP17379 <bold>31–35</bold><italic><tp:taxon-name><tp:taxon-name-part taxon-name-part-type="genus" reg="Herpetogramma">H.</tp:taxon-name-part><tp:taxon-name-part taxon-name-part-type="species" reg="magna">magna</tp:taxon-name-part></tp:taxon-name></italic>: <bold>31–33</bold> male, genitalia slide no. WJP17423 <bold>34, 35</bold> female, genitalia slide no. WJP17416 <bold>22, 27, 32</bold> lamellate protuberance on base of valva <bold>23, 28, 33</bold> cornuti in male genitalia <bold>25, 30, 35</bold> signum of female genitalia.</p></caption><graphic xmlns:xlink="http://www.w3.org/1999/xlink" xlink:href="zookeys-865-067-g005.jpg" position="float" orientation="portrait" xlink:type="simple" id="oo_319054.jpg"><uri content-type="original_file" xlink:type="simple">https://binary.pensoft.net/fig/319054</uri></graphic></fig><p><bold>Female genitalia</bold> (Figs <xref ref-type="fig" rid="F5">24</xref>, <xref ref-type="fig" rid="F5">25</xref>). Apophysis anterioris slightly longer than apophysis posterioris. Ductus bursae short, ca. 1/3 length of corpus bursae; colliculum near base of ductus bursae. Boundary indistinct between ductus bursae and corpus bursae. Corpus bursae nearly pear-shaped, sharply narrowed posteriorly, with shallow depression at basal 1/3. Signum nearly square, slightly depressed along diagonal axis (Fig. <xref ref-type="fig" rid="F5">25</xref>).</p></tp:treatment-sec><tp:treatment-sec sec-type="etymology" id="SECID0E5VAI"><title>Etymology.</title><p>The specific name, <italic><tp:taxon-name><tp:taxon-name-part taxon-name-part-type="genus" reg="Herpetogramma"/><tp:taxon-name-part taxon-name-part-type="species" reg="longispina">longispina</tp:taxon-name-part></tp:taxon-name></italic>, is derived from the Latin <italic>longus</italic> (meaning ‘long’) and <italic>spina</italic> (meaning ‘thorn’), in reference to a cluster of long spinose cornuti in male genitalia.</p></tp:treatment-sec><tp:treatment-sec sec-type="distribution" id="SECID0ESWAI"><title>Distribution.</title><p>China (Sichuan, Hubei).</p></tp:treatment-sec><tp:treatment-sec><!--Section generated to contain objects referenced in tp:taxon-treatment.--><fig id="F3" position="float" orientation="portrait"><object-id xmlns:xlink="http://www.w3.org/1999/xlink" content-type="doi" xlink:type="simple">10.3897/zookeys.865.35111.figures3-12</object-id><object-id xmlns:xlink="http://www.w3.org/1999/xlink" content-type="arpha" xlink:type="simple">722c6fa7-a26c-4ab1-b1eb-0e65e4a956d1</object-id><label>Figures 3–12.</label><caption><p>Habitus of <italic><tp:taxon-name><tp:taxon-name-part taxon-name-part-type="genus" reg="Herpetogramma">Herpetogramma</tp:taxon-name-part></tp:taxon-name></italic> species <bold>3, 4</bold><italic><tp:taxon-name><tp:taxon-name-part taxon-name-part-type="genus" reg="Herpetogramma">H.</tp:taxon-name-part><tp:taxon-name-part taxon-name-part-type="species" reg="biconvexa">biconvexa</tp:taxon-name-part></tp:taxon-name></italic> sp. nov. <bold>3</bold> male, holotype <bold>4</bold> female, paratype <bold>5, 6</bold><italic><tp:taxon-name><tp:taxon-name-part taxon-name-part-type="genus" reg="Herpetogramma">H.</tp:taxon-name-part><tp:taxon-name-part taxon-name-part-type="species" reg="rudis">rudis</tp:taxon-name-part></tp:taxon-name></italic><bold>5</bold> male <bold>6</bold> female <bold>7, 8</bold><italic><tp:taxon-name><tp:taxon-name-part taxon-name-part-type="genus" reg="Herpetogramma">H.</tp:taxon-name-part><tp:taxon-name-part taxon-name-part-type="species" reg="longispina">longispina</tp:taxon-name-part></tp:taxon-name></italic> sp. nov. <bold>7</bold> male, holotype <bold>8</bold> female, paratype <bold>9, 10</bold><italic><tp:taxon-name><tp:taxon-name-part taxon-name-part-type="genus" reg="Herpetogramma">H.</tp:taxon-name-part><tp:taxon-name-part taxon-name-part-type="species" reg="brachyacantha">brachyacantha</tp:taxon-name-part></tp:taxon-name></italic> sp. nov. <bold>9</bold> male, holotype <bold>10</bold> female, paratype <bold>11, 12</bold><italic><tp:taxon-name><tp:taxon-name-part taxon-name-part-type="genus" reg="Herpetogramma">H.</tp:taxon-name-part><tp:taxon-name-part taxon-name-part-type="species" reg="magna">magna</tp:taxon-name-part></tp:taxon-name></italic><bold>11</bold> male <bold>12</bold> female.</p></caption><graphic xmlns:xlink="http://www.w3.org/1999/xlink" xlink:href="zookeys-865-067-g003.jpg" position="float" orientation="portrait" xlink:type="simple" id="oo_319052.jpg"><uri content-type="original_file" xlink:type="simple">https://binary.pensoft.net/fig/319052</uri></graphic></fig></tp:treatment-sec></tp:taxon-treatment>
