# Supplementary material for: Three new species of Herpetogramma Lederer (Lepidoptera, Crambidae) from China
Source: Zookeys. 2019 Jul 22;865:67–85. doi: 10.3897/zookeys.865.35111 (PMC6663933; doi:10.3897/zookeys.865.35111)
Supplement: XML Treatment for Herpetogramma brachyacantha [file zookeys.865.35111-treatment5.xml]

<!DOCTYPE tp:taxon-treatment
  PUBLIC "-//TaxonX//DTD Taxonomic Treatment Publishing DTD v0 20100105//EN" "tax-treatment-NSO.dtd">
<tp:taxon-treatment xmlns:tp="http://www.plazi.org/taxpub"><tp:treatment-meta><kwd-group><label>Taxon classification</label><kwd><named-content xmlns:xlink="http://www.w3.org/1999/xlink" content-type="kingdom">Animalia</named-content></kwd><kwd><named-content xmlns:xlink="http://www.w3.org/1999/xlink" content-type="order">Lepidoptera</named-content></kwd><kwd><named-content xmlns:xlink="http://www.w3.org/1999/xlink" content-type="family">Crambidae</named-content></kwd></kwd-group><mixed-citation publication-type="journal"><person-group><name><surname>Lu</surname><given-names>Xiao-Qiang</given-names></name><name><surname>Wan</surname><given-names>Ji-Ping</given-names></name><name><surname>Du</surname><given-names>Xi-Cui</given-names></name></person-group><article-title>Three new species of <italic><tp:taxon-name><tp:taxon-name-part taxon-name-part-type="genus" reg="Herpetogramma">Herpetogramma</tp:taxon-name-part></tp:taxon-name></italic> Lederer (<tp:taxon-name><tp:taxon-name-part taxon-name-part-type="order">Lepidoptera</tp:taxon-name-part></tp:taxon-name>, <tp:taxon-name><tp:taxon-name-part taxon-name-part-type="family">Crambidae</tp:taxon-name-part></tp:taxon-name>) from China</article-title><source>Zookeys</source><day>22</day><month>7</month><year>2019</year><volume>865</volume><fpage>67</fpage><lpage>85</lpage><pub-id pub-id-type="doi">10.3897/zookeys.865.35111</pub-id></mixed-citation></tp:treatment-meta><tp:nomenclature><tp:taxon-name>
              <object-id xmlns:xlink="http://www.w3.org/1999/xlink" content-type="arpha" xlink:type="simple">2be29c4d-976b-451a-b806-18e755ca7045</object-id>
              <tp:taxon-name-part taxon-name-part-type="genus" reg="Herpetogramma">Herpetogramma</tp:taxon-name-part>
              <tp:taxon-name-part taxon-name-part-type="species" reg="brachyacantha">brachyacantha</tp:taxon-name-part>
              <object-id xmlns:xlink="http://www.w3.org/1999/xlink" content-type="zoobank" xlink:type="simple">http://zoobank.org/533445AD-7A9C-4FF0-B6A1-2A3EE9C40D6D</object-id>
            </tp:taxon-name><tp:taxon-authority>Wan, Lu &amp; Du</tp:taxon-authority><tp:taxon-status xmlns:xlink="http://www.w3.org/1999/xlink" xlink:type="simple">sp. nov.</tp:taxon-status><xref ref-type="fig" rid="F3">Figs 9</xref><xref ref-type="fig" rid="F3">, 10</xref><xref ref-type="fig" rid="F5">, 26–30</xref><!--PageBreak --><!--PageBreak --></tp:nomenclature><tp:treatment-sec sec-type="type material" id="SECID0EEYAI"><title>Type material.</title><p><bold>Holotype.</bold> ♂, pinned, with genitalia in a separate slide. <bold>China</bold>, <bold>Sichuan</bold>: Anzihe Nature Reserve, 30°N, 1312 m, 15.VII.2016, leg. Ji-Ping Wan, genitalia slide no.: WJP17421. <bold>Paratype. China</bold>: <bold>Sichuan</bold>: 69 ♂♂, 2 ♀♀, Anzihe Nature Reserve, 1312 m, 11–16.VII.2016, leg. Ji-Ping Wan; 1 ♀, Anzihe Nature Reserve, 1690 m, 5.VIII.2015, leg. Xi-Cui Du; 21 ♂♂, 12 ♀♀, Ya’an, Baoxing, Fengtongzhai Nature Reserve, 2180 m, 1–3.VIII.2016, leg. Ji-Ping Wan; 4 ♂♂, Yingjing, Longcanggou, 1610 m, 18–20.VI.2016, leg. Jian-Yue Qiu; 3 ♀♀, Mabian, Yonghong, 1500 m, 23.VII.2004, leg. Ying-Dang Ren (<abbrev xmlns:xlink="http://www.w3.org/1999/xlink" content-type="institution" xlink:title="Nankai University, Tianjin, China" id="ABBRID0EUYAI" xlink:type="simple">NKU</abbrev>); 1 ♂, Tianquan, Xiaorenyan 1042 m, 9.VII.2012, leg. Jing-Wei Li. Genitalia slide no.: DXC06542, WJP17368, WJP17369, WJP17373, WJP17375, WJP17376, WJP17377, WJP17378, WJP17379, WJP17387, WJP17388, WJP17425.</p></tp:treatment-sec><tp:treatment-sec sec-type="diagnosis" id="SECID0EZYAI"><title>Diagnosis.</title><p>The species is similar to <italic><tp:taxon-name><tp:taxon-name-part taxon-name-part-type="genus" reg="Herpetogramma">H.</tp:taxon-name-part><tp:taxon-name-part taxon-name-part-type="species" reg="longispina">longispina</tp:taxon-name-part></tp:taxon-name></italic> sp. nov. and <italic><tp:taxon-name><tp:taxon-name-part taxon-name-part-type="genus" reg="Herpetogramma">H.</tp:taxon-name-part><tp:taxon-name-part taxon-name-part-type="species" reg="magna">magna</tp:taxon-name-part></tp:taxon-name></italic> (Butler). It can be distinguished from them by its wing pattern, which is not as distinct as those of the latter two species. In the male genitalia, its uncus is thinner than that of <italic><tp:taxon-name><tp:taxon-name-part taxon-name-part-type="genus" reg="Herpetogramma">H.</tp:taxon-name-part><tp:taxon-name-part taxon-name-part-type="species" reg="longispina">longispina</tp:taxon-name-part></tp:taxon-name></italic> and thicker than that of <italic><tp:taxon-name><tp:taxon-name-part taxon-name-part-type="genus" reg="Herpetogramma">H.</tp:taxon-name-part><tp:taxon-name-part taxon-name-part-type="species" reg="magna">magna</tp:taxon-name-part></tp:taxon-name></italic>; its cornuti are the shortest, ca. 1/9 of the length of the phallus, while in the latter two species, they are ca. 1/4 of the phallus length. In the female genitalia, the corpus bursae are slightly narrowed posteriorly and the boundary is distinct between ductus bursae and corpus bursae in this species and <italic><tp:taxon-name><tp:taxon-name-part taxon-name-part-type="genus" reg="Herpetogramma">H.</tp:taxon-name-part><tp:taxon-name-part taxon-name-part-type="species" reg="magna">magna</tp:taxon-name-part></tp:taxon-name></italic>, while the corpus bursae is sharply narrowed posteriorly and the boundary is indistinct between the ductus bursae and corpus bursae in <italic><tp:taxon-name><tp:taxon-name-part taxon-name-part-type="genus" reg="Herpetogramma">H.</tp:taxon-name-part><tp:taxon-name-part taxon-name-part-type="species" reg="longispina">longispina</tp:taxon-name-part></tp:taxon-name></italic>.</p><!--PageBreak --></tp:treatment-sec><tp:treatment-sec sec-type="description" id="SECID0EC2AI"><title>Description</title><p>Adult (Figs <xref ref-type="fig" rid="F3">9</xref>, <xref ref-type="fig" rid="F3">10</xref>). Forewing length 13.5–15.5 mm (wingspan 31.0–35.0 mm). Frons rounded. Vertex with erect dark brown scales. Antenna brown, male antenna with ventral cilia ca. half as long as diameter of flagellomere. Labial palpus obliquely upturned, basal 2/3 white and distal 1/3 fuscous. Thorax and abdomen dark brown dorsally, silvery white ventrally. Legs silvery white, fore tibia brown distally. Wings brown tinged with faint yellow, lines and spots dark brown and slightly indistinct in female. Forewing with orbicular spot and reniform discoidal spot, faint yellow between orbicular spot and discoidal spot. Antemedial line indistinct, postmedial line from 2/3 of costa, straight to M<sub>1</sub>, excurved and pointedly serrated from M<sub>1</sub> to CuA<sub>2</sub>, then sharply incurved, and nearly vertical to inner margin below posterior angle of cell, adjoined by a serrated light-yellow line outside. Hindwing with pattern of postmedial line similar to forewing, discoidal spot reniform. Cilia of wings brown, white along anal angle of hindwing.</p></tp:treatment-sec><tp:treatment-sec sec-type="Male genitalia" id="SECID0EW2AI"><title>Male genitalia</title><p>(Figs <xref ref-type="fig" rid="F5">26–28</xref>). Uncus basiconic, distal 1/3 bearing dorsal setae, apex slightly blunt. Valva elongate lingulate, densely ciliated and bearing a lamellate basal projection (Fig. <xref ref-type="fig" rid="F5">27</xref>). Juxta cupped, with posterior margin concave and protruding posterolaterally. Saccus subtriangular, short and broad, pointed distally. Phallus cylindrical; a cluster of short spinose cornuti gathered to subfusiform, ca. 1/9 length of phallus (Fig. <xref ref-type="fig" rid="F5">28</xref>).</p></tp:treatment-sec><tp:treatment-sec sec-type="Female genitalia" id="SECID0EI3AI"><title>Male genitalia</title><p>(Figs <xref ref-type="fig" rid="F5">29</xref>, <xref ref-type="fig" rid="F5">30</xref>). Apophysis anterioris ca. twice length of apophysis posterioris. Ductus bursae short, ca. 1/3 length of corpus bursae; colliculum near base of ductus bursae. Boundary distinct between ductus bursae and corpus bursae. Corpus bursae nearly pear-shaped, slightly narrowed posteriorly, with shallow depression at basal 1/3. Signum nearly square, near to depression on corpus bursae, slightly depressed along diagonal axis (Fig. <xref ref-type="fig" rid="F5">30</xref>).</p></tp:treatment-sec><tp:treatment-sec sec-type="etymology" id="SECID0E13AI"><title>Etymology.</title><p>The specific name, <italic><tp:taxon-name><tp:taxon-name-part taxon-name-part-type="genus" reg="Herpetogramma"/><tp:taxon-name-part taxon-name-part-type="species" reg="brachyacantha">brachyacantha</tp:taxon-name-part></tp:taxon-name></italic>, is derived from the Greek words <italic>brachys</italic> (meaning ‘short’), <italic>ake</italic> (meaning ‘thorn’) and <italic>anthos</italic> (meaning ‘flower’), in reference to a cluster of short spinose cornuti in male genitalia.</p></tp:treatment-sec><tp:treatment-sec sec-type="distribution" id="SECID0EQ4AI"><title>Distribution.</title><p>China (Sichuan).</p></tp:treatment-sec><tp:treatment-sec><!--Section generated to contain objects referenced in tp:taxon-treatment.--><fig id="F3" position="float" orientation="portrait"><object-id xmlns:xlink="http://www.w3.org/1999/xlink" content-type="doi" xlink:type="simple">10.3897/zookeys.865.35111.figures3-12</object-id><object-id xmlns:xlink="http://www.w3.org/1999/xlink" content-type="arpha" xlink:type="simple">722c6fa7-a26c-4ab1-b1eb-0e65e4a956d1</object-id><label>Figures 3–12.</label><caption><p>Habitus of <italic><tp:taxon-name><tp:taxon-name-part taxon-name-part-type="genus" reg="Herpetogramma">Herpetogramma</tp:taxon-name-part></tp:taxon-name></italic> species <bold>3, 4</bold><italic><tp:taxon-name><tp:taxon-name-part taxon-name-part-type="genus" reg="Herpetogramma">H.</tp:taxon-name-part><tp:taxon-name-part taxon-name-part-type="species" reg="biconvexa">biconvexa</tp:taxon-name-part></tp:taxon-name></italic> sp. nov. <bold>3</bold> male, holotype <bold>4</bold> female, paratype <bold>5, 6</bold><italic><tp:taxon-name><tp:taxon-name-part taxon-name-part-type="genus" reg="Herpetogramma">H.</tp:taxon-name-part><tp:taxon-name-part taxon-name-part-type="species" reg="rudis">rudis</tp:taxon-name-part></tp:taxon-name></italic><bold>5</bold> male <bold>6</bold> female <bold>7, 8</bold><italic><tp:taxon-name><tp:taxon-name-part taxon-name-part-type="genus" reg="Herpetogramma">H.</tp:taxon-name-part><tp:taxon-name-part taxon-name-part-type="species" reg="longispina">longispina</tp:taxon-name-part></tp:taxon-name></italic> sp. nov. <bold>7</bold> male, holotype <bold>8</bold> female, paratype <bold>9, 10</bold><italic><tp:taxon-name><tp:taxon-name-part taxon-name-part-type="genus" reg="Herpetogramma">H.</tp:taxon-name-part><tp:taxon-name-part taxon-name-part-type="species" reg="brachyacantha">brachyacantha</tp:taxon-name-part></tp:taxon-name></italic> sp. nov. <bold>9</bold> male, holotype <bold>10</bold> female, paratype <bold>11, 12</bold><italic><tp:taxon-name><tp:taxon-name-part taxon-name-part-type="genus" reg="Herpetogramma">H.</tp:taxon-name-part><tp:taxon-name-part taxon-name-part-type="species" reg="magna">magna</tp:taxon-name-part></tp:taxon-name></italic><bold>11</bold> male <bold>12</bold> female.</p></caption><graphic xmlns:xlink="http://www.w3.org/1999/xlink" xlink:href="zookeys-865-067-g003.jpg" position="float" orientation="portrait" xlink:type="simple" id="oo_319052.jpg"><uri content-type="original_file" xlink:type="simple">https://binary.pensoft.net/fig/319052</uri></graphic></fig><fig id="F5" position="float" orientation="portrait"><object-id xmlns:xlink="http://www.w3.org/1999/xlink" content-type="doi" xlink:type="simple">10.3897/zookeys.865.35111.figures21-35</object-id><object-id xmlns:xlink="http://www.w3.org/1999/xlink" content-type="arpha" xlink:type="simple">1e8b0aba-0713-40df-9f84-233bf983f2e4</object-id><label>Figures 21–35.</label><caption><p>Genitalia of <italic><tp:taxon-name><tp:taxon-name-part taxon-name-part-type="genus" reg="Herpetogramma">Herpetogramma</tp:taxon-name-part></tp:taxon-name></italic> species. <bold>21–25</bold><italic><tp:taxon-name><tp:taxon-name-part taxon-name-part-type="genus" reg="Herpetogramma">H.</tp:taxon-name-part><tp:taxon-name-part taxon-name-part-type="species" reg="longispina">longispina</tp:taxon-name-part></tp:taxon-name></italic> sp. nov.: <bold>21–23</bold> male, holotype, genitalia slide no. WJP17418 <bold>24, 25</bold> female, paratype, genitalia slide no. WJP17370 <bold>26–30</bold><italic><tp:taxon-name><tp:taxon-name-part taxon-name-part-type="genus" reg="Herpetogramma">H.</tp:taxon-name-part><tp:taxon-name-part taxon-name-part-type="species" reg="brachyacantha">brachyacantha</tp:taxon-name-part></tp:taxon-name></italic> sp. nov.: <bold>26–28</bold> male, holotype, genitalia slide no. WJP17421 <bold>29, 30</bold> female, paratype, genitalia slide no. WJP17379 <bold>31–35</bold><italic><tp:taxon-name><tp:taxon-name-part taxon-name-part-type="genus" reg="Herpetogramma">H.</tp:taxon-name-part><tp:taxon-name-part taxon-name-part-type="species" reg="magna">magna</tp:taxon-name-part></tp:taxon-name></italic>: <bold>31–33</bold> male, genitalia slide no. WJP17423 <bold>34, 35</bold> female, genitalia slide no. WJP17416 <bold>22, 27, 32</bold> lamellate protuberance on base of valva <bold>23, 28, 33</bold> cornuti in male genitalia <bold>25, 30, 35</bold> signum of female genitalia.</p></caption><graphic xmlns:xlink="http://www.w3.org/1999/xlink" xlink:href="zookeys-865-067-g005.jpg" position="float" orientation="portrait" xlink:type="simple" id="oo_319054.jpg"><uri content-type="original_file" xlink:type="simple">https://binary.pensoft.net/fig/319054</uri></graphic></fig></tp:treatment-sec></tp:taxon-treatment>
