# Supplementary material for: Three new species of Herpetogramma Lederer (Lepidoptera, Crambidae) from China
Source: Zookeys. 2019 Jul 22;865:67–85. doi: 10.3897/zookeys.865.35111 (PMC6663933; doi:10.3897/zookeys.865.35111)
Supplement: XML Treatment for Herpetogramma magna [file zookeys.865.35111-treatment6.xml]

<!DOCTYPE tp:taxon-treatment
  PUBLIC "-//TaxonX//DTD Taxonomic Treatment Publishing DTD v0 20100105//EN" "tax-treatment-NSO.dtd">
<tp:taxon-treatment xmlns:tp="http://www.plazi.org/taxpub"><tp:treatment-meta><kwd-group><label>Taxon classification</label><kwd><named-content xmlns:xlink="http://www.w3.org/1999/xlink" content-type="kingdom">Animalia</named-content></kwd><kwd><named-content xmlns:xlink="http://www.w3.org/1999/xlink" content-type="order">Lepidoptera</named-content></kwd><kwd><named-content xmlns:xlink="http://www.w3.org/1999/xlink" content-type="family">Crambidae</named-content></kwd></kwd-group><mixed-citation publication-type="journal"><person-group><name><surname>Lu</surname><given-names>Xiao-Qiang</given-names></name><name><surname>Wan</surname><given-names>Ji-Ping</given-names></name><name><surname>Du</surname><given-names>Xi-Cui</given-names></name></person-group><article-title>Three new species of <italic><tp:taxon-name><tp:taxon-name-part taxon-name-part-type="genus" reg="Herpetogramma">Herpetogramma</tp:taxon-name-part></tp:taxon-name></italic> Lederer (<tp:taxon-name><tp:taxon-name-part taxon-name-part-type="order">Lepidoptera</tp:taxon-name-part></tp:taxon-name>, <tp:taxon-name><tp:taxon-name-part taxon-name-part-type="family">Crambidae</tp:taxon-name-part></tp:taxon-name>) from China</article-title><source>Zookeys</source><day>22</day><month>7</month><year>2019</year><volume>865</volume><fpage>67</fpage><lpage>85</lpage><pub-id pub-id-type="doi">10.3897/zookeys.865.35111</pub-id></mixed-citation></tp:treatment-meta><tp:nomenclature><tp:taxon-name>
              <object-id xmlns:xlink="http://www.w3.org/1999/xlink" content-type="arpha" xlink:type="simple">9ed03fbf-eb56-4a79-bd34-246ee9b9becc</object-id>
              <tp:taxon-name-part taxon-name-part-type="genus" reg="Herpetogramma">Herpetogramma</tp:taxon-name-part>
              <tp:taxon-name-part taxon-name-part-type="species" reg="magna">magna</tp:taxon-name-part>
            </tp:taxon-name><tp:taxon-authority>(Butler, 1879)</tp:taxon-authority><xref ref-type="fig" rid="F3">Figs 11</xref><xref ref-type="fig" rid="F3">, 12</xref><xref ref-type="fig" rid="F5">, 31–35</xref><tp:nomenclature-citation-list><tp:nomenclature-citation><tp:taxon-name>
                  <tp:taxon-name-part taxon-name-part-type="genus" reg="Samea">Samea</tp:taxon-name-part>
                  <tp:taxon-name-part taxon-name-part-type="species" reg="magna">magna</tp:taxon-name-part>
                </tp:taxon-name><comment>Butler, 1879: 74. fig. 2.</comment></tp:nomenclature-citation><tp:nomenclature-citation><tp:taxon-name>
                  <tp:taxon-name-part taxon-name-part-type="genus" reg="Sylepta">Sylepta</tp:taxon-name-part>
                </tp:taxon-name><comment>[sic] <tp:taxon-name><tp:taxon-name-part taxon-name-part-type="genus" reg="Sylepta"/><tp:taxon-name-part taxon-name-part-type="species" reg="magna">magna</tp:taxon-name-part></tp:taxon-name>: <xref ref-type="bibr" rid="B9">Hampson 1898</xref>: 723.</comment></tp:nomenclature-citation><tp:nomenclature-citation><tp:taxon-name>
                  <tp:taxon-name-part taxon-name-part-type="genus" reg="Syllepte">Syllepte</tp:taxon-name-part>
                  <tp:taxon-name-part taxon-name-part-type="species" reg="magna">magna</tp:taxon-name-part>
                </tp:taxon-name><comment>: <xref ref-type="bibr" rid="B13">Inoue 1955</xref>: 175.</comment></tp:nomenclature-citation><tp:nomenclature-citation><tp:taxon-name>
                  <tp:taxon-name-part taxon-name-part-type="genus" reg="Herpetogramma">Herpetogramma</tp:taxon-name-part>
                  <tp:taxon-name-part taxon-name-part-type="species" reg="magna">magna</tp:taxon-name-part>
                </tp:taxon-name><comment>: <xref ref-type="bibr" rid="B40">Yamanaka 1960</xref>: 322.</comment></tp:nomenclature-citation></tp:nomenclature-citation-list></tp:nomenclature><tp:treatment-sec sec-type="material" id="SECID0EBBBI"><title>Material examined.</title><p><bold>China</bold>, <bold>Chongqing</bold>: 1 ♂, Chengkou County, Mingzhong Town, 1500 m, 19.VII.2017, leg. Ji-Ping Wan; 2 ♂♂, Chengkou County, Dongan Town, Renhe Village, 1100 m, 28.VI.2013, leg. Gui-Qing He &amp; Li-Jun Xu; 2 ♂♂, Chengkou County, Dongan Town, Xingtian Village, 1300 m, 1.VII.2013, leg. Gui-Qing He &amp; Li-Jun Xu; <bold>Sichuan</bold>: 47 ♂, 7 ♀♀, Nanjiang, Guangwu Mountain, 900 m, 8–9.VII.2013, leg. Gui-Qing He &amp; Li-Jun Xu; 5 ♂♂, 4 ♀♀, Ya’an, Baoxing, Fengtongzhai Nature Reserve, 2180 <!--PageBreak -->m, 1–3.VIII.2016, leg. Ji-Ping Wan; 4 ♂♂, Anzihe Nature Reserve, 1312 m, 11–15. VII.2016, leg. Ji-Ping Wan; 2 ♂♂, 1♀, Anzihe Nature Reserve, 1312 m, 4–5.VIII.2015, leg. Xi-Cui Du; 1 ♀, Mabian,Yonghong, 1500 m, 23.VII.2004, leg. Ying-Dang Ren (<abbrev xmlns:xlink="http://www.w3.org/1999/xlink" content-type="institution" xlink:title="Nankai University, Tianjin, China" id="ABBRID0EPBBI" xlink:type="simple">NKU</abbrev>); 1 ♀, Shimian, Tuanjie Village, 1650 m, 24.VIII.2016, leg. Jian-Yue Qiu &amp; Hao Xu; <bold>Yunnan</bold>: 2 ♂♂, Lijiang, Ninglang, Xichuan Town, 2400 m，31.VII.2013, leg. Gui-Qing He; 1 ♀, Tengchong, Dahaoping Town, 2020 m, 5.VIII.2007, leg. Dan-Dan Zhang; <bold>Liaoning</bold>: 2 ♂♂, 1♀, Huanren, Laotuding, 29.VII.2012, leg. Dan-Dan Zhang &amp; Li-Jun Yang; <bold>Jilin</bold>: 1 ♂, 3 ♀♀, Yanbian, Antu, Wanbao Town, 24.VII.2012, leg. Dan-Dan Zhang; 1 ♂, Linjiang, Huashan Town, Laosandui, 25.VII.2012, leg. Li-Jun Yang; <bold>Hubei</bold>: 1 ♀, Wufeng, Maopin Village, 1175 m, 11.IX.2012, leg. Jin-Wei Li; 2 ♂♂, Xianfeng, Pingbaying, 1280 m, 21.VII.1999, leg. Hou-Hun Li (<abbrev xmlns:xlink="http://www.w3.org/1999/xlink" content-type="institution" xlink:title="Nankai University, Tianjin, China" id="ABBRID0E3BBI" xlink:type="simple">NKU</abbrev>); 1 ♂, 2 ♀♀, Enshi, Xingdou Mountain, Sanxian, 1200 m, 2.VIII.2012, leg. Jun Zhang; <bold>Shaanxi</bold>: 1 ♀, Yingtou Town, Haopingsi, 1251 m, 17.VII.2012, leg. Jin-Wei Li; 1 ♀, Taibai, Huangbaiyuan Town, 19.VIII.2014, leg. Kai-Li Liu &amp; Jiu-Yang Luo. Genitalia slide no.: DXC06205, DXC06548, WJP17414, WJP17416.</p></tp:treatment-sec><tp:treatment-sec sec-type="diagnosis" id="SECID0EDCBI"><title>Diagnosis.</title><p>Adult (Figs <xref ref-type="fig" rid="F3">11</xref>, <xref ref-type="fig" rid="F3">12</xref>): Wings brown or dark brown tinged with faint yellow, lines and spots dark brown. Forewing with faint yellow between orbicular spot and discoidal spot, postmedial line excurved and pointedly serrated from M<sub>1</sub> to CuA<sub>2</sub>, adjoined by a serrated light-yellow line outside. Male genitalia (Figs <xref ref-type="fig" rid="F5">31–33</xref>): Uncus narrowed, distal 1/3 bearing dorsal setae, apex pointed. Valva subfusiform, densely ciliated and bearing a lamellate basal projection (Fig. <xref ref-type="fig" rid="F5">32</xref>). Phallus with a cluster of long spinose cornuti gathered to subfusiform, ca. 1/4 the length of the phallus (Fig. <xref ref-type="fig" rid="F5">33</xref>). Female genitalia (Figs <xref ref-type="fig" rid="F5">34</xref>, <xref ref-type="fig" rid="F5">35</xref>): Corpus bursae nearly pear-shaped. Signum nearly square, slightly depressed along diagonal axis (Fig. <xref ref-type="fig" rid="F5">35</xref>).</p></tp:treatment-sec><tp:treatment-sec sec-type="distribution" id="SECID0ENDBI"><title>Distribution.</title><p>China (Chongqing, Sichuan, Guizhou, Yunnan, Liaoning, Jilin, Tianjin, Shaanxi, Hubei, Hunan, Taiwan), Korea, Japan, India, Sri Lanka (<xref ref-type="bibr" rid="B9">Hampson 1898</xref>; <xref ref-type="bibr" rid="B3">Bae et al. 2008</xref>; <xref ref-type="bibr" rid="B5">Du 2008</xref>).</p></tp:treatment-sec><tp:treatment-sec sec-type="remarks" id="SECID0E6DBI"><title>Remarks.</title><p>The identification of this species was based on the description and photographs of external morphology and genitalia (<xref ref-type="bibr" rid="B4">Butler 1879</xref>; <xref ref-type="bibr" rid="B14">Inoue 1982</xref>; <xref ref-type="bibr" rid="B3">Bae et al. 2008</xref>; <xref ref-type="bibr" rid="B27">Sasaki and Yamanaka 2013</xref>).</p></tp:treatment-sec><tp:treatment-sec><!--Section generated to contain objects referenced in tp:taxon-treatment.--><fig id="F3" position="float" orientation="portrait"><object-id xmlns:xlink="http://www.w3.org/1999/xlink" content-type="doi" xlink:type="simple">10.3897/zookeys.865.35111.figures3-12</object-id><object-id xmlns:xlink="http://www.w3.org/1999/xlink" content-type="arpha" xlink:type="simple">722c6fa7-a26c-4ab1-b1eb-0e65e4a956d1</object-id><label>Figures 3–12.</label><caption><p>Habitus of <italic><tp:taxon-name><tp:taxon-name-part taxon-name-part-type="genus" reg="Herpetogramma">Herpetogramma</tp:taxon-name-part></tp:taxon-name></italic> species <bold>3, 4</bold><italic><tp:taxon-name><tp:taxon-name-part taxon-name-part-type="genus" reg="Herpetogramma">H.</tp:taxon-name-part><tp:taxon-name-part taxon-name-part-type="species" reg="biconvexa">biconvexa</tp:taxon-name-part></tp:taxon-name></italic> sp. nov. <bold>3</bold> male, holotype <bold>4</bold> female, paratype <bold>5, 6</bold><italic><tp:taxon-name><tp:taxon-name-part taxon-name-part-type="genus" reg="Herpetogramma">H.</tp:taxon-name-part><tp:taxon-name-part taxon-name-part-type="species" reg="rudis">rudis</tp:taxon-name-part></tp:taxon-name></italic><bold>5</bold> male <bold>6</bold> female <bold>7, 8</bold><italic><tp:taxon-name><tp:taxon-name-part taxon-name-part-type="genus" reg="Herpetogramma">H.</tp:taxon-name-part><tp:taxon-name-part taxon-name-part-type="species" reg="longispina">longispina</tp:taxon-name-part></tp:taxon-name></italic> sp. nov. <bold>7</bold> male, holotype <bold>8</bold> female, paratype <bold>9, 10</bold><italic><tp:taxon-name><tp:taxon-name-part taxon-name-part-type="genus" reg="Herpetogramma">H.</tp:taxon-name-part><tp:taxon-name-part taxon-name-part-type="species" reg="brachyacantha">brachyacantha</tp:taxon-name-part></tp:taxon-name></italic> sp. nov. <bold>9</bold> male, holotype <bold>10</bold> female, paratype <bold>11, 12</bold><italic><tp:taxon-name><tp:taxon-name-part taxon-name-part-type="genus" reg="Herpetogramma">H.</tp:taxon-name-part><tp:taxon-name-part taxon-name-part-type="species" reg="magna">magna</tp:taxon-name-part></tp:taxon-name></italic><bold>11</bold> male <bold>12</bold> female.</p></caption><graphic xmlns:xlink="http://www.w3.org/1999/xlink" xlink:href="zookeys-865-067-g003.jpg" position="float" orientation="portrait" xlink:type="simple" id="oo_319052.jpg"><uri content-type="original_file" xlink:type="simple">https://binary.pensoft.net/fig/319052</uri></graphic></fig><fig id="F5" position="float" orientation="portrait"><object-id xmlns:xlink="http://www.w3.org/1999/xlink" content-type="doi" xlink:type="simple">10.3897/zookeys.865.35111.figures21-35</object-id><object-id xmlns:xlink="http://www.w3.org/1999/xlink" content-type="arpha" xlink:type="simple">1e8b0aba-0713-40df-9f84-233bf983f2e4</object-id><label>Figures 21–35.</label><caption><p>Genitalia of <italic><tp:taxon-name><tp:taxon-name-part taxon-name-part-type="genus" reg="Herpetogramma">Herpetogramma</tp:taxon-name-part></tp:taxon-name></italic> species. <bold>21–25</bold><italic><tp:taxon-name><tp:taxon-name-part taxon-name-part-type="genus" reg="Herpetogramma">H.</tp:taxon-name-part><tp:taxon-name-part taxon-name-part-type="species" reg="longispina">longispina</tp:taxon-name-part></tp:taxon-name></italic> sp. nov.: <bold>21–23</bold> male, holotype, genitalia slide no. WJP17418 <bold>24, 25</bold> female, paratype, genitalia slide no. WJP17370 <bold>26–30</bold><italic><tp:taxon-name><tp:taxon-name-part taxon-name-part-type="genus" reg="Herpetogramma">H.</tp:taxon-name-part><tp:taxon-name-part taxon-name-part-type="species" reg="brachyacantha">brachyacantha</tp:taxon-name-part></tp:taxon-name></italic> sp. nov.: <bold>26–28</bold> male, holotype, genitalia slide no. WJP17421 <bold>29, 30</bold> female, paratype, genitalia slide no. WJP17379 <bold>31–35</bold><italic><tp:taxon-name><tp:taxon-name-part taxon-name-part-type="genus" reg="Herpetogramma">H.</tp:taxon-name-part><tp:taxon-name-part taxon-name-part-type="species" reg="magna">magna</tp:taxon-name-part></tp:taxon-name></italic>: <bold>31–33</bold> male, genitalia slide no. WJP17423 <bold>34, 35</bold> female, genitalia slide no. WJP17416 <bold>22, 27, 32</bold> lamellate protuberance on base of valva <bold>23, 28, 33</bold> cornuti in male genitalia <bold>25, 30, 35</bold> signum of female genitalia.</p></caption><graphic xmlns:xlink="http://www.w3.org/1999/xlink" xlink:href="zookeys-865-067-g005.jpg" position="float" orientation="portrait" xlink:type="simple" id="oo_319054.jpg"><uri content-type="original_file" xlink:type="simple">https://binary.pensoft.net/fig/319054</uri></graphic></fig></tp:treatment-sec><ref-list><ref id="B9"><mixed-citation xmlns:xlink="http://www.w3.org/1999/xlink" xlink:type="simple"><person-group><name name-style="western"><surname>Hampson</surname><given-names>GF</given-names></name></person-group> (<year>1898</year>) A revision of the moths of the subfamily <tp:taxon-name><tp:taxon-name-part taxon-name-part-type="subfamily">Pyraustinae</tp:taxon-name-part></tp:taxon-name> and family <tp:taxon-name><tp:taxon-name-part taxon-name-part-type="family">Pyralidae</tp:taxon-name-part></tp:taxon-name>. Part I. Proceedings of the General Meetings for Scientific Business of the Zoological Society of London, 590–761. <ext-link xlink:type="simple" ext-link-type="uri" xlink:href="https://biodiversitylibrary.org/page/30952985">https://biodiversitylibrary.org/page/30952985</ext-link></mixed-citation></ref><ref id="B13"><mixed-citation xmlns:xlink="http://www.w3.org/1999/xlink" xlink:type="simple"><person-group><name name-style="western"><surname>Inoue</surname><given-names>H</given-names></name></person-group> (<year>1955</year>) Check List of the <tp:taxon-name><tp:taxon-name-part taxon-name-part-type="order">Lepidoptera</tp:taxon-name-part></tp:taxon-name> of Japan, vol. 2. Rikusuisha, Tokyo, 113−217.</mixed-citation></ref><ref id="B40"><mixed-citation xmlns:xlink="http://www.w3.org/1999/xlink" xlink:type="simple"><person-group><name name-style="western"><surname>Yamanaka</surname><given-names>H</given-names></name></person-group> (<year>1960</year>) On the known and unknown species of the Japanese <italic><tp:taxon-name><tp:taxon-name-part taxon-name-part-type="genus">Herpetogramma</tp:taxon-name-part></tp:taxon-name></italic> (<tp:taxon-name><tp:taxon-name-part taxon-name-part-type="order">Lepidoptera</tp:taxon-name-part></tp:taxon-name>: <tp:taxon-name><tp:taxon-name-part taxon-name-part-type="family">Pyralididae</tp:taxon-name-part></tp:taxon-name>). Tinea 5(2): 321−327.</mixed-citation></ref><ref id="B3"><mixed-citation xmlns:xlink="http://www.w3.org/1999/xlink" xlink:type="simple"><person-group><name name-style="western"><surname>Bae</surname><given-names>YS</given-names></name><name name-style="western"><surname>Byun</surname><given-names>BK</given-names></name><name name-style="western"><surname>Paek</surname><given-names>MK</given-names></name></person-group> (<year>2008</year>) <source>Pyralid moths of Korea (<tp:taxon-name><tp:taxon-name-part taxon-name-part-type="order">Lepidoptera</tp:taxon-name-part></tp:taxon-name>: <tp:taxon-name><tp:taxon-name-part taxon-name-part-type="superfamily">Pyraloidea</tp:taxon-name-part></tp:taxon-name>).</source><publisher-name>Korea National Arboretum</publisher-name>, <publisher-loc>Samsungad, Seoul</publisher-loc>, <size units="page">426 pp</size>.</mixed-citation></ref><ref id="B5"><mixed-citation xmlns:xlink="http://www.w3.org/1999/xlink" xlink:type="simple"><person-group><name name-style="western"><surname>Du</surname><given-names>XC</given-names></name></person-group> (<year>2008</year>) Taxonomic Study on <tp:taxon-name><tp:taxon-name-part taxon-name-part-type="subfamily">Spilomelinae</tp:taxon-name-part></tp:taxon-name> from China (<tp:taxon-name><tp:taxon-name-part taxon-name-part-type="order">Lepidoptera</tp:taxon-name-part></tp:taxon-name>: <tp:taxon-name><tp:taxon-name-part taxon-name-part-type="superfamily">Pyraloidea</tp:taxon-name-part></tp:taxon-name>: <tp:taxon-name><tp:taxon-name-part taxon-name-part-type="family">Crambidae</tp:taxon-name-part></tp:taxon-name>). PhD Thesis, Nankai University, Tianjing.</mixed-citation></ref><ref id="B4"><mixed-citation xmlns:xlink="http://www.w3.org/1999/xlink" xlink:type="simple"><person-group><name name-style="western"><surname>Butler</surname><given-names>AG</given-names></name></person-group> (<year>1879</year>) <article-title>Illustrations of typical specimens of <tp:taxon-name><tp:taxon-name-part taxon-name-part-type="order">Lepidoptera</tp:taxon-name-part></tp:taxon-name><tp:taxon-name><tp:taxon-name-part taxon-name-part-type="suborder">Heterocera</tp:taxon-name-part></tp:taxon-name> in the collection of the British Museum.</article-title><source>Printed by the order of the trustees, London,</source><volume>3</volume>: <fpage>1</fpage>–<lpage>82</lpage>.</mixed-citation></ref><ref id="B14"><mixed-citation xmlns:xlink="http://www.w3.org/1999/xlink" xlink:type="simple"><person-group><name name-style="western"><surname>Inoue</surname><given-names>H</given-names></name></person-group> (<year>1982</year>) <tp:taxon-name><tp:taxon-name-part taxon-name-part-type="family">Pyralidae</tp:taxon-name-part></tp:taxon-name>. In: Inoue H et al. (Eds) Moths of Japan. Kodansha, Tokyo, 307–404 [Vol. 1], 223–254 [Vol. 2].</mixed-citation></ref><ref id="B27"><mixed-citation xmlns:xlink="http://www.w3.org/1999/xlink" xlink:type="simple"><person-group><name name-style="western"><surname>Sasaki</surname><given-names>A</given-names></name><name name-style="western"><surname>Yamanaka</surname><given-names>H</given-names></name></person-group> (<year>2013</year>) <article-title><tp:taxon-name><tp:taxon-name-part taxon-name-part-type="tribe">Spilomelini</tp:taxon-name-part></tp:taxon-name>.</article-title> In: <person-group><name name-style="western"><surname>Nasu</surname><given-names>Y</given-names></name><name name-style="western"><surname>Hirowatari</surname><given-names>T</given-names></name><name name-style="western"><surname>Kishida</surname><given-names>Y</given-names></name></person-group> (<role>Eds</role>) <issue-title>The Standard of Moths in Japan IV.</issue-title><source>Gakken Education Publishing, Tokyo, 74–84</source>, <fpage>415</fpage>–<lpage>478</lpage>.</mixed-citation></ref></ref-list></tp:taxon-treatment>
